# Supplementary material for: DNA-Barcoding for Cultivar Identification and Intraspecific Diversity Analysis of Agricultural Crops
Source: Int J Mol Sci. 2025 Jul 16;26(14):6808. doi: 10.3390/ijms26146808 (PMC12295430; doi:10.3390/ijms26146808)
Supplement: Supplementary file 1 [file ijms-26-06808-s001.zip]

Archive with 1 entries (1 files):
- ijms-3713799-supplementary.xlsx
