# Supplementary material for: DNA-Barcoding for Cultivar Identification and Intraspecific Diversity Analysis of Agricultural Crops
Source: Int J Mol Sci. 2025 Jul 16;26(14):6808. doi: 10.3390/ijms26146808 (PMC12295430; doi:10.3390/ijms26146808)
Supplement: Supplementary file 1 [file ijms-26-06808-s001.zip › ijms-3713799-supplementary.xlsx]

## Sheet: specificity check
	primer_pair	primer_pair_seq	genera	species	product_length_bp
122	matK_1R_kim / MatK_1326r	ACCCAGTCCATCTGGAAATCTTGGTCC / TCTAGCACACGAAAGTCGAAGT	[Pentapanax]	[Pentapanax] parasiticus	848
483	matK_1R_kim / MatK_1326r	ACCCAGTCCATCTGGAAATCTTGGTCC / TCTAGCACACGAAAGTCGAAGT	Acicarpha	Acicarpha tribuloides	863
168	matK_1R_kim / MatK_1326r	ACCCAGTCCATCTGGAAATCTTGGTCC / TCTAGCACACGAAAGTCGAAGT	Actinidia	Actinidia chinensis	857
552	matK_1R_kim / MatK_1326r	ACCCAGTCCATCTGGAAATCTTGGTCC / TCTAGCACACGAAAGTCGAAGT	Adenocaulon	Adenocaulon bicolor	863
196	matK_1R_kim / MatK_1326r	ACCCAGTCCATCTGGAAATCTTGGTCC / TCTAGCACACGAAAGTCGAAGT	Aextoxicon	Aextoxicon punctatum	857
430	matK_1R_kim / MatK_1326r	ACCCAGTCCATCTGGAAATCTTGGTCC / TCTAGCACACGAAAGTCGAAGT	Ageratina	Ageratina luciae-brauniae	863
503	matK_1R_kim / MatK_1326r	ACCCAGTCCATCTGGAAATCTTGGTCC / TCTAGCACACGAAAGTCGAAGT	Ageratum	Ageratum houstonianum	863
551	matK_1R_kim / MatK_1326r	ACCCAGTCCATCTGGAAATCTTGGTCC / TCTAGCACACGAAAGTCGAAGT	Ainsliaea	Ainsliaea apiculata	863
240	matK_1R_kim / MatK_1326r	ACCCAGTCCATCTGGAAATCTTGGTCC / TCTAGCACACGAAAGTCGAAGT	Ainsliaea	Ainsliaea glabra	863
550	matK_1R_kim / MatK_1326r	ACCCAGTCCATCTGGAAATCTTGGTCC / TCTAGCACACGAAAGTCGAAGT	Ainsliaea	Ainsliaea macrocephala	863
205	matK_1R_kim / MatK_1326r	ACCCAGTCCATCTGGAAATCTTGGTCC / TCTAGCACACGAAAGTCGAAGT	Ajania	Ajania fastigiata	863
73	matK_1R_kim / MatK_1326r	ACCCAGTCCATCTGGAAATCTTGGTCC / TCTAGCACACGAAAGTCGAAGT	Alseuosmia	Alseuosmia macrophylla	857
281	matK_1R_kim / MatK_1326r	ACCCAGTCCATCTGGAAATCTTGGTCC / TCTAGCACACGAAAGTCGAAGT	Amblysperma	Amblysperma spathulata	863
549	matK_1R_kim / MatK_1326r	ACCCAGTCCATCTGGAAATCTTGGTCC / TCTAGCACACGAAAGTCGAAGT	Aphyllocladus	Aphyllocladus spartioides	863
84	matK_1R_kim / MatK_1326r	ACCCAGTCCATCTGGAAATCTTGGTCC / TCTAGCACACGAAAGTCGAAGT	Aralia	Aralia armata	848
123	matK_1R_kim / MatK_1326r	ACCCAGTCCATCTGGAAATCTTGGTCC / TCTAGCACACGAAAGTCGAAGT	Aralia	Aralia caesia	848
83	matK_1R_kim / MatK_1326r	ACCCAGTCCATCTGGAAATCTTGGTCC / TCTAGCACACGAAAGTCGAAGT	Aralia	Aralia chinensis	848
97	matK_1R_kim / MatK_1326r	ACCCAGTCCATCTGGAAATCTTGGTCC / TCTAGCACACGAAAGTCGAAGT	Aralia	Aralia dasyphylla	848
96	matK_1R_kim / MatK_1326r	ACCCAGTCCATCTGGAAATCTTGGTCC / TCTAGCACACGAAAGTCGAAGT	Aralia	Aralia debilis	848
95	matK_1R_kim / MatK_1326r	ACCCAGTCCATCTGGAAATCTTGGTCC / TCTAGCACACGAAAGTCGAAGT	Aralia	Aralia echinocaulis	848
94	matK_1R_kim / MatK_1326r	ACCCAGTCCATCTGGAAATCTTGGTCC / TCTAGCACACGAAAGTCGAAGT	Aralia	Aralia elata	848
93	matK_1R_kim / MatK_1326r	ACCCAGTCCATCTGGAAATCTTGGTCC / TCTAGCACACGAAAGTCGAAGT	Aralia	Aralia finlaysoniana	848
92	matK_1R_kim / MatK_1326r	ACCCAGTCCATCTGGAAATCTTGGTCC / TCTAGCACACGAAAGTCGAAGT	Aralia	Aralia officinalis	848
91	matK_1R_kim / MatK_1326r	ACCCAGTCCATCTGGAAATCTTGGTCC / TCTAGCACACGAAAGTCGAAGT	Aralia	Aralia searelliana	848
89	matK_1R_kim / MatK_1326r	ACCCAGTCCATCTGGAAATCTTGGTCC / TCTAGCACACGAAAGTCGAAGT	Aralia	Aralia sp.	848
90	matK_1R_kim / MatK_1326r	ACCCAGTCCATCTGGAAATCTTGGTCC / TCTAGCACACGAAAGTCGAAGT	Aralia	Aralia spinifolia	848
74	matK_1R_kim / MatK_1326r	ACCCAGTCCATCTGGAAATCTTGGTCC / TCTAGCACACGAAAGTCGAAGT	Aralia	Aralia spinosa	848
88	matK_1R_kim / MatK_1326r	ACCCAGTCCATCTGGAAATCTTGGTCC / TCTAGCACACGAAAGTCGAAGT	Aralia	Aralia stipulata	848
87	matK_1R_kim / MatK_1326r	ACCCAGTCCATCTGGAAATCTTGGTCC / TCTAGCACACGAAAGTCGAAGT	Aralia	Aralia thomsonii	848
86	matK_1R_kim / MatK_1326r	ACCCAGTCCATCTGGAAATCTTGGTCC / TCTAGCACACGAAAGTCGAAGT	Aralia	Aralia undulata	848
85	matK_1R_kim / MatK_1326r	ACCCAGTCCATCTGGAAATCTTGGTCC / TCTAGCACACGAAAGTCGAAGT	Aralia	Aralia vietnamensis	848
211	matK_1R_kim / MatK_1326r	ACCCAGTCCATCTGGAAATCTTGGTCC / TCTAGCACACGAAAGTCGAAGT	Arctium	Arctium minus	862
411	matK_1R_kim / MatK_1326r	ACCCAGTCCATCTGGAAATCTTGGTCC / TCTAGCACACGAAAGTCGAAGT	Arctotis	Arctotis bellidifolia	863
410	matK_1R_kim / MatK_1326r	ACCCAGTCCATCTGGAAATCTTGGTCC / TCTAGCACACGAAAGTCGAAGT	Arctotis	Arctotis cuprea	863
409	matK_1R_kim / MatK_1326r	ACCCAGTCCATCTGGAAATCTTGGTCC / TCTAGCACACGAAAGTCGAAGT	Arctotis	Arctotis fastuosa	863
408	matK_1R_kim / MatK_1326r	ACCCAGTCCATCTGGAAATCTTGGTCC / TCTAGCACACGAAAGTCGAAGT	Arctotis	Arctotis hirsuta	863
428	matK_1R_kim / MatK_1326r	ACCCAGTCCATCTGGAAATCTTGGTCC / TCTAGCACACGAAAGTCGAAGT	Aristolochia	Aristolochia rojasiana	854
206	matK_1R_kim / MatK_1326r	ACCCAGTCCATCTGGAAATCTTGGTCC / TCTAGCACACGAAAGTCGAAGT	Aristolochia	Aristolochia tentaculata	857
5	matK_1R_kim / MatK_1326r	ACCCAGTCCATCTGGAAATCTTGGTCC / TCTAGCACACGAAAGTCGAAGT	Aristolochia	Aristolochia mollissima	860
209	matK_1R_kim / MatK_1326r	ACCCAGTCCATCTGGAAATCTTGGTCC / TCTAGCACACGAAAGTCGAAGT	Aristolochia	Aristolochia anguicida	872
429	matK_1R_kim / MatK_1326r	ACCCAGTCCATCTGGAAATCTTGGTCC / TCTAGCACACGAAAGTCGAAGT	Aristolochia	Aristolochia holostylis	872
207	matK_1R_kim / MatK_1326r	ACCCAGTCCATCTGGAAATCTTGGTCC / TCTAGCACACGAAAGTCGAAGT	Aristolochia	Aristolochia littoralis	872
208	matK_1R_kim / MatK_1326r	ACCCAGTCCATCTGGAAATCTTGGTCC / TCTAGCACACGAAAGTCGAAGT	Aristolochia	Aristolochia gigantea	887
498	matK_1R_kim / MatK_1326r	ACCCAGTCCATCTGGAAATCTTGGTCC / TCTAGCACACGAAAGTCGAAGT	Arnaldoa	Arnaldoa argentea	863
499	matK_1R_kim / MatK_1326r	ACCCAGTCCATCTGGAAATCTTGGTCC / TCTAGCACACGAAAGTCGAAGT	Arnaldoa	Arnaldoa weberbaueri	863
189	matK_1R_kim / MatK_1326r	ACCCAGTCCATCTGGAAATCTTGGTCC / TCTAGCACACGAAAGTCGAAGT	Artemisia	Artemisia argyi	854
234	matK_1R_kim / MatK_1326r	ACCCAGTCCATCTGGAAATCTTGGTCC / TCTAGCACACGAAAGTCGAAGT	Artemisia	Artemisia absinthium	863
107	matK_1R_kim / MatK_1326r	ACCCAGTCCATCTGGAAATCTTGGTCC / TCTAGCACACGAAAGTCGAAGT	Artemisia	Artemisia anethifolia	863
106	matK_1R_kim / MatK_1326r	ACCCAGTCCATCTGGAAATCTTGGTCC / TCTAGCACACGAAAGTCGAAGT	Artemisia	Artemisia anethoides	863
191	matK_1R_kim / MatK_1326r	ACCCAGTCCATCTGGAAATCTTGGTCC / TCTAGCACACGAAAGTCGAAGT	Artemisia	Artemisia annua	863
202	matK_1R_kim / MatK_1326r	ACCCAGTCCATCTGGAAATCTTGGTCC / TCTAGCACACGAAAGTCGAAGT	Artemisia	Artemisia dracunculus	863
105	matK_1R_kim / MatK_1326r	ACCCAGTCCATCTGGAAATCTTGGTCC / TCTAGCACACGAAAGTCGAAGT	Artemisia	Artemisia frigida	863
303	matK_1R_kim / MatK_1326r	ACCCAGTCCATCTGGAAATCTTGGTCC / TCTAGCACACGAAAGTCGAAGT	Artemisia	Artemisia giraldii	863
104	matK_1R_kim / MatK_1326r	ACCCAGTCCATCTGGAAATCTTGGTCC / TCTAGCACACGAAAGTCGAAGT	Artemisia	Artemisia grenardii	863
185	matK_1R_kim / MatK_1326r	ACCCAGTCCATCTGGAAATCTTGGTCC / TCTAGCACACGAAAGTCGAAGT	Artemisia	Artemisia ifranensis	863
103	matK_1R_kim / MatK_1326r	ACCCAGTCCATCTGGAAATCTTGGTCC / TCTAGCACACGAAAGTCGAAGT	Artemisia	Artemisia obtusiloba	863
101	matK_1R_kim / MatK_1326r	ACCCAGTCCATCTGGAAATCTTGGTCC / TCTAGCACACGAAAGTCGAAGT	Artemisia	Artemisia scoparia	863
102	matK_1R_kim / MatK_1326r	ACCCAGTCCATCTGGAAATCTTGGTCC / TCTAGCACACGAAAGTCGAAGT	Artemisia	Artemisia scopiformis	863
100	matK_1R_kim / MatK_1326r	ACCCAGTCCATCTGGAAATCTTGGTCC / TCTAGCACACGAAAGTCGAAGT	Artemisia	Artemisia xerophytica	863
99	matK_1R_kim / MatK_1326r	ACCCAGTCCATCTGGAAATCTTGGTCC / TCTAGCACACGAAAGTCGAAGT	Artemisia	Artemisia xigazeensis	863
435	matK_1R_kim / MatK_1326r	ACCCAGTCCATCTGGAAATCTTGGTCC / TCTAGCACACGAAAGTCGAAGT	Athrixia	Athrixia phylicoides	863
449	matK_1R_kim / MatK_1326r	ACCCAGTCCATCTGGAAATCTTGGTCC / TCTAGCACACGAAAGTCGAAGT	Athroisma	Athroisma gracile	863
548	matK_1R_kim / MatK_1326r	ACCCAGTCCATCTGGAAATCTTGGTCC / TCTAGCACACGAAAGTCGAAGT	Atractylis	Atractylis cancellata	863
301	matK_1R_kim / MatK_1326r	ACCCAGTCCATCTGGAAATCTTGGTCC / TCTAGCACACGAAAGTCGAAGT	Atractylodes	Atractylodes lancea	863
445	matK_1R_kim / MatK_1326r	ACCCAGTCCATCTGGAAATCTTGGTCC / TCTAGCACACGAAAGTCGAAGT	Aucuba	Aucuba japonica	857
394	matK_1R_kim / MatK_1326r	ACCCAGTCCATCTGGAAATCTTGGTCC / TCTAGCACACGAAAGTCGAAGT	Baccharoides	Baccharoides adoensis	854
393	matK_1R_kim / MatK_1326r	ACCCAGTCCATCTGGAAATCTTGGTCC / TCTAGCACACGAAAGTCGAAGT	Baccharoides	Baccharoides lasiopus	863
183	matK_1R_kim / MatK_1326r	ACCCAGTCCATCTGGAAATCTTGGTCC / TCTAGCACACGAAAGTCGAAGT	Banksia	Banksia oblongifolia	857
195	matK_1R_kim / MatK_1326r	ACCCAGTCCATCTGGAAATCTTGGTCC / TCTAGCACACGAAAGTCGAAGT	Berberidopsis	Berberidopsis granitica	857
547	matK_1R_kim / MatK_1326r	ACCCAGTCCATCTGGAAATCTTGGTCC / TCTAGCACACGAAAGTCGAAGT	Berkheya	Berkheya purpurea	863
405	matK_1R_kim / MatK_1326r	ACCCAGTCCATCTGGAAATCTTGGTCC / TCTAGCACACGAAAGTCGAAGT	Berkheya	Berkheya spinosissima	863
37	matK_1R_kim / MatK_1326r	ACCCAGTCCATCTGGAAATCTTGGTCC / TCTAGCACACGAAAGTCGAAGT	Berzelia	Berzelia abrotanoides	857
42	matK_1R_kim / MatK_1326r	ACCCAGTCCATCTGGAAATCTTGGTCC / TCTAGCACACGAAAGTCGAAGT	Berzelia	Berzelia burchellii	857
35	matK_1R_kim / MatK_1326r	ACCCAGTCCATCTGGAAATCTTGGTCC / TCTAGCACACGAAAGTCGAAGT	Berzelia	Berzelia cordifolia	857
43	matK_1R_kim / MatK_1326r	ACCCAGTCCATCTGGAAATCTTGGTCC / TCTAGCACACGAAAGTCGAAGT	Berzelia	Berzelia ecklonii	857
41	matK_1R_kim / MatK_1326r	ACCCAGTCCATCTGGAAATCTTGGTCC / TCTAGCACACGAAAGTCGAAGT	Berzelia	Berzelia incurva	857
40	matK_1R_kim / MatK_1326r	ACCCAGTCCATCTGGAAATCTTGGTCC / TCTAGCACACGAAAGTCGAAGT	Berzelia	Berzelia intermedia	857
36	matK_1R_kim / MatK_1326r	ACCCAGTCCATCTGGAAATCTTGGTCC / TCTAGCACACGAAAGTCGAAGT	Berzelia	Berzelia rubra	857
448	matK_1R_kim / MatK_1326r	ACCCAGTCCATCTGGAAATCTTGGTCC / TCTAGCACACGAAAGTCGAAGT	Blepharispermum	Blepharispermum zanguebaricum	863
482	matK_1R_kim / MatK_1326r	ACCCAGTCCATCTGGAAATCTTGGTCC / TCTAGCACACGAAAGTCGAAGT	Boopis	Boopis anthemoides	863
210	matK_1R_kim / MatK_1326r	ACCCAGTCCATCTGGAAATCTTGGTCC / TCTAGCACACGAAAGTCGAAGT	Brachyglottis	Brachyglottis greyi	863
546	matK_1R_kim / MatK_1326r	ACCCAGTCCATCTGGAAATCTTGGTCC / TCTAGCACACGAAAGTCGAAGT	Brachylaena	Brachylaena elliptica	863
241	matK_1R_kim / MatK_1326r	ACCCAGTCCATCTGGAAATCTTGGTCC / TCTAGCACACGAAAGTCGAAGT	Brachylaena	Brachylaena ramiflora	863
136	matK_1R_kim / MatK_1326r	ACCCAGTCCATCTGGAAATCTTGGTCC / TCTAGCACACGAAAGTCGAAGT	Brassaiopsis	Brassaiopsis angustifolia	848
108	matK_1R_kim / MatK_1326r	ACCCAGTCCATCTGGAAATCTTGGTCC / TCTAGCACACGAAAGTCGAAGT	Brassaiopsis	Brassaiopsis tripteris	848
38	matK_1R_kim / MatK_1326r	ACCCAGTCCATCTGGAAATCTTGGTCC / TCTAGCACACGAAAGTCGAAGT	Brunia	Brunia albiflora	857
34	matK_1R_kim / MatK_1326r	ACCCAGTCCATCTGGAAATCTTGGTCC / TCTAGCACACGAAAGTCGAAGT	Brunia	Brunia alopecuroides	857
46	matK_1R_kim / MatK_1326r	ACCCAGTCCATCTGGAAATCTTGGTCC / TCTAGCACACGAAAGTCGAAGT	Brunia	Brunia macrocephala	857
45	matK_1R_kim / MatK_1326r	ACCCAGTCCATCTGGAAATCTTGGTCC / TCTAGCACACGAAAGTCGAAGT	Brunia	Brunia neglecta	857
44	matK_1R_kim / MatK_1326r	ACCCAGTCCATCTGGAAATCTTGGTCC / TCTAGCACACGAAAGTCGAAGT	Brunia	Brunia nodiflora	857
39	matK_1R_kim / MatK_1326r	ACCCAGTCCATCTGGAAATCTTGGTCC / TCTAGCACACGAAAGTCGAAGT	Brunia	Brunia stokoei	857
235	matK_1R_kim / MatK_1326r	ACCCAGTCCATCTGGAAATCTTGGTCC / TCTAGCACACGAAAGTCGAAGT	Calendula	Calendula arvensis	863
221	matK_1R_kim / MatK_1326r	ACCCAGTCCATCTGGAAATCTTGGTCC / TCTAGCACACGAAAGTCGAAGT	Calendula	Calendula officinalis	863
450	matK_1R_kim / MatK_1326r	ACCCAGTCCATCTGGAAATCTTGGTCC / TCTAGCACACGAAAGTCGAAGT	Calligonum	Calligonum arborescens	854
451	matK_1R_kim / MatK_1326r	ACCCAGTCCATCTGGAAATCTTGGTCC / TCTAGCACACGAAAGTCGAAGT	Calligonum	Calligonum rubicundum	854
300	matK_1R_kim / MatK_1326r	ACCCAGTCCATCTGGAAATCTTGGTCC / TCTAGCACACGAAAGTCGAAGT	Calopappus	Calopappus acerosus	863
484	matK_1R_kim / MatK_1326r	ACCCAGTCCATCTGGAAATCTTGGTCC / TCTAGCACACGAAAGTCGAAGT	Calycera	Calycera cf.	863
299	matK_1R_kim / MatK_1326r	ACCCAGTCCATCTGGAAATCTTGGTCC / TCTAGCACACGAAAGTCGAAGT	Calycera	Calycera crassifolia	863
431	matK_1R_kim / MatK_1326r	ACCCAGTCCATCTGGAAATCTTGGTCC / TCTAGCACACGAAAGTCGAAGT	Carlemannia	Carlemannia griffithii	857
427	matK_1R_kim / MatK_1326r	ACCCAGTCCATCTGGAAATCTTGGTCC / TCTAGCACACGAAAGTCGAAGT	Carlemannia	Carlemannia tetragona	857
545	matK_1R_kim / MatK_1326r	ACCCAGTCCATCTGGAAATCTTGGTCC / TCTAGCACACGAAAGTCGAAGT	Carthamus	Carthamus tinctorius	863
218	matK_1R_kim / MatK_1326r	ACCCAGTCCATCTGGAAATCTTGGTCC / TCTAGCACACGAAAGTCGAAGT	Cassinopsis	Cassinopsis madagascariensis	788
501	matK_1R_kim / MatK_1326r	ACCCAGTCCATCTGGAAATCTTGGTCC / TCTAGCACACGAAAGTCGAAGT	Catamixis	Catamixis baccharoides	863
544	matK_1R_kim / MatK_1326r	ACCCAGTCCATCTGGAAATCTTGGTCC / TCTAGCACACGAAAGTCGAAGT	Centaurea	Centaurea melitensis	863
291	matK_1R_kim / MatK_1326r	ACCCAGTCCATCTGGAAATCTTGGTCC / TCTAGCACACGAAAGTCGAAGT	Centipeda	Centipeda elatinoides	863
391	matK_1R_kim / MatK_1326r	ACCCAGTCCATCTGGAAATCTTGGTCC / TCTAGCACACGAAAGTCGAAGT	Centrapalus	Centrapalus pauciflorus	863
390	matK_1R_kim / MatK_1326r	ACCCAGTCCATCTGGAAATCTTGGTCC / TCTAGCACACGAAAGTCGAAGT	Centratherum	Centratherum punctatum	863
148	matK_1R_kim / MatK_1326r	ACCCAGTCCATCTGGAAATCTTGGTCC / TCTAGCACACGAAAGTCGAAGT	Cephalaralia	Cephalaralia cephalobotrys	839
543	matK_1R_kim / MatK_1326r	ACCCAGTCCATCTGGAAATCTTGGTCC / TCTAGCACACGAAAGTCGAAGT	Chaetanthera	Chaetanthera pentacaenoides	863
236	matK_1R_kim / MatK_1326r	ACCCAGTCCATCTGGAAATCTTGGTCC / TCTAGCACACGAAAGTCGAAGT	Chamaemelum	Chamaemelum fuscatum	857
147	matK_1R_kim / MatK_1326r	ACCCAGTCCATCTGGAAATCTTGGTCC / TCTAGCACACGAAAGTCGAAGT	Cheirodendron	Cheirodendron trigynum	848
15	matK_1R_kim / MatK_1326r	ACCCAGTCCATCTGGAAATCTTGGTCC / TCTAGCACACGAAAGTCGAAGT	Chelidonium	Chelidonium majus	857
542	matK_1R_kim / MatK_1326r	ACCCAGTCCATCTGGAAATCTTGGTCC / TCTAGCACACGAAAGTCGAAGT	Chimantaea	Chimantaea humilis	863
349	matK_1R_kim / MatK_1326r	ACCCAGTCCATCTGGAAATCTTGGTCC / TCTAGCACACGAAAGTCGAAGT	Chionopappus	Chionopappus benthamii	863
363	matK_1R_kim / MatK_1326r	ACCCAGTCCATCTGGAAATCTTGGTCC / TCTAGCACACGAAAGTCGAAGT	Chrysactinium	Chrysactinium acaule	863
362	matK_1R_kim / MatK_1326r	ACCCAGTCCATCTGGAAATCTTGGTCC / TCTAGCACACGAAAGTCGAAGT	Chrysactinium	Chrysactinium hieracioides	863
541	matK_1R_kim / MatK_1326r	ACCCAGTCCATCTGGAAATCTTGGTCC / TCTAGCACACGAAAGTCGAAGT	Chrysanthemoides	Chrysanthemoides monilifera	863
313	matK_1R_kim / MatK_1326r	ACCCAGTCCATCTGGAAATCTTGGTCC / TCTAGCACACGAAAGTCGAAGT	Chrysanthemum	Chrysanthemum makinoi	863
204	matK_1R_kim / MatK_1326r	ACCCAGTCCATCTGGAAATCTTGGTCC / TCTAGCACACGAAAGTCGAAGT	Chrysanthemum	Chrysanthemum x	863
564	matK_1R_kim / MatK_1326r	ACCCAGTCCATCTGGAAATCTTGGTCC / TCTAGCACACGAAAGTCGAAGT	Chuquiraga	Chuquiraga oppositifolia	861
495	matK_1R_kim / MatK_1326r	ACCCAGTCCATCTGGAAATCTTGGTCC / TCTAGCACACGAAAGTCGAAGT	Chuquiraga	Chuquiraga aurea	863
492	matK_1R_kim / MatK_1326r	ACCCAGTCCATCTGGAAATCTTGGTCC / TCTAGCACACGAAAGTCGAAGT	Chuquiraga	Chuquiraga avellanedae	863
494	matK_1R_kim / MatK_1326r	ACCCAGTCCATCTGGAAATCTTGGTCC / TCTAGCACACGAAAGTCGAAGT	Chuquiraga	Chuquiraga erinacea	863
179	matK_1R_kim / MatK_1326r	ACCCAGTCCATCTGGAAATCTTGGTCC / TCTAGCACACGAAAGTCGAAGT	Chuquiraga	Chuquiraga jussieui	863
200	matK_1R_kim / MatK_1326r	ACCCAGTCCATCTGGAAATCTTGGTCC / TCTAGCACACGAAAGTCGAAGT	Chuquiraga	Chuquiraga longiflora	863
491	matK_1R_kim / MatK_1326r	ACCCAGTCCATCTGGAAATCTTGGTCC / TCTAGCACACGAAAGTCGAAGT	Chuquiraga	Chuquiraga morenonis	863
182	matK_1R_kim / MatK_1326r	ACCCAGTCCATCTGGAAATCTTGGTCC / TCTAGCACACGAAAGTCGAAGT	Chuquiraga	Chuquiraga oblongifolia	863
493	matK_1R_kim / MatK_1326r	ACCCAGTCCATCTGGAAATCTTGGTCC / TCTAGCACACGAAAGTCGAAGT	Chuquiraga	Chuquiraga ruscifolia	863
178	matK_1R_kim / MatK_1326r	ACCCAGTCCATCTGGAAATCTTGGTCC / TCTAGCACACGAAAGTCGAAGT	Chuquiraga	Chuquiraga spinosa	863
496	matK_1R_kim / MatK_1326r	ACCCAGTCCATCTGGAAATCTTGGTCC / TCTAGCACACGAAAGTCGAAGT	Chuquiraga	Chuquiraga ulicina	863
233	matK_1R_kim / MatK_1326r	ACCCAGTCCATCTGGAAATCTTGGTCC / TCTAGCACACGAAAGTCGAAGT	Cichorium	Cichorium intybus	863
443	matK_1R_kim / MatK_1326r	ACCCAGTCCATCTGGAAATCTTGGTCC / TCTAGCACACGAAAGTCGAAGT	Coccoloba	Coccoloba diversifolia	854
228	matK_1R_kim / MatK_1326r	ACCCAGTCCATCTGGAAATCTTGGTCC / TCTAGCACACGAAAGTCGAAGT	Coccoloba	Coccoloba liebmannii	854
222	matK_1R_kim / MatK_1326r	ACCCAGTCCATCTGGAAATCTTGGTCC / TCTAGCACACGAAAGTCGAAGT	Comandra	Comandra umbellata	860
502	matK_1R_kim / MatK_1326r	ACCCAGTCCATCTGGAAATCTTGGTCC / TCTAGCACACGAAAGTCGAAGT	Conoclinium	Conoclinium coelestinum	863
540	matK_1R_kim / MatK_1326r	ACCCAGTCCATCTGGAAATCTTGGTCC / TCTAGCACACGAAAGTCGAAGT	Corymbium	Corymbium glabrum	863
392	matK_1R_kim / MatK_1326r	ACCCAGTCCATCTGGAAATCTTGGTCC / TCTAGCACACGAAAGTCGAAGT	Critoniopsis	Critoniopsis sodiroi	863
302	matK_1R_kim / MatK_1326r	ACCCAGTCCATCTGGAAATCTTGGTCC / TCTAGCACACGAAAGTCGAAGT	Cyanthillium	Cyanthillium cinereum	863
271	matK_1R_kim / MatK_1326r	ACCCAGTCCATCTGGAAATCTTGGTCC / TCTAGCACACGAAAGTCGAAGT	Cyclolepis	Cyclolepis genistoides	863
442	matK_1R_kim / MatK_1326r	ACCCAGTCCATCTGGAAATCTTGGTCC / TCTAGCACACGAAAGTCGAAGT	Cymbopetalum	Cymbopetalum torulosum	851
489	matK_1R_kim / MatK_1326r	ACCCAGTCCATCTGGAAATCTTGGTCC / TCTAGCACACGAAAGTCGAAGT	Dasyphyllum	Dasyphyllum popayanense	856
488	matK_1R_kim / MatK_1326r	ACCCAGTCCATCTGGAAATCTTGGTCC / TCTAGCACACGAAAGTCGAAGT	Dasyphyllum	Dasyphyllum brevispinum	857
490	matK_1R_kim / MatK_1326r	ACCCAGTCCATCTGGAAATCTTGGTCC / TCTAGCACACGAAAGTCGAAGT	Dasyphyllum	Dasyphyllum diacanthoides	863
539	matK_1R_kim / MatK_1326r	ACCCAGTCCATCTGGAAATCTTGGTCC / TCTAGCACACGAAAGTCGAAGT	Dasyphyllum	Dasyphyllum reticulatum	866
115	matK_1R_kim / MatK_1326r	ACCCAGTCCATCTGGAAATCTTGGTCC / TCTAGCACACGAAAGTCGAAGT	Delarbrea	Delarbrea paradoxa	848
135	matK_1R_kim / MatK_1326r	ACCCAGTCCATCTGGAAATCTTGGTCC / TCTAGCACACGAAAGTCGAAGT	Dendropanax	Dendropanax dentiger	848
121	matK_1R_kim / MatK_1326r	ACCCAGTCCATCTGGAAATCTTGGTCC / TCTAGCACACGAAAGTCGAAGT	Dendropanax	Dendropanax morbifer	848
167	matK_1R_kim / MatK_1326r	ACCCAGTCCATCTGGAAATCTTGGTCC / TCTAGCACACGAAAGTCGAAGT	Dendropanax	Dendropanax oligodontus	848
406	matK_1R_kim / MatK_1326r	ACCCAGTCCATCTGGAAATCTTGGTCC / TCTAGCACACGAAAGTCGAAGT	Didelta	Didelta carnosa	863
407	matK_1R_kim / MatK_1326r	ACCCAGTCCATCTGGAAATCTTGGTCC / TCTAGCACACGAAAGTCGAAGT	Didelta	Didelta spinosa	863
384	matK_1R_kim / MatK_1326r	ACCCAGTCCATCTGGAAATCTTGGTCC / TCTAGCACACGAAAGTCGAAGT	Dillandia	Dillandia perfoliata	854
538	matK_1R_kim / MatK_1326r	ACCCAGTCCATCTGGAAATCTTGGTCC / TCTAGCACACGAAAGTCGAAGT	Dimorphotheca	Dimorphotheca sinuata	854
537	matK_1R_kim / MatK_1326r	ACCCAGTCCATCTGGAAATCTTGGTCC / TCTAGCACACGAAAGTCGAAGT	Dinoseris	Dinoseris salicifolia	863
389	matK_1R_kim / MatK_1326r	ACCCAGTCCATCTGGAAATCTTGGTCC / TCTAGCACACGAAAGTCGAAGT	Distephanus	Distephanus populifolius	863
536	matK_1R_kim / MatK_1326r	ACCCAGTCCATCTGGAAATCTTGGTCC / TCTAGCACACGAAAGTCGAAGT	Dolichlasium	Dolichlasium lagascae	863
184	matK_1R_kim / MatK_1326r	ACCCAGTCCATCTGGAAATCTTGGTCC / TCTAGCACACGAAAGTCGAAGT	Donatia	Donatia fascicularis	857
535	matK_1R_kim / MatK_1326r	ACCCAGTCCATCTGGAAATCTTGGTCC / TCTAGCACACGAAAGTCGAAGT	Duidaea	Duidaea pinifolia	863
287	matK_1R_kim / MatK_1326r	ACCCAGTCCATCTGGAAATCTTGGTCC / TCTAGCACACGAAAGTCGAAGT	Duseniella	Duseniella patagonica	863
534	matK_1R_kim / MatK_1326r	ACCCAGTCCATCTGGAAATCTTGGTCC / TCTAGCACACGAAAGTCGAAGT	Echinops	Echinops ritro	863
77	matK_1R_kim / MatK_1326r	ACCCAGTCCATCTGGAAATCTTGGTCC / TCTAGCACACGAAAGTCGAAGT	Eleutherococcus	Eleutherococcus brachypus	848
98	matK_1R_kim / MatK_1326r	ACCCAGTCCATCTGGAAATCTTGGTCC / TCTAGCACACGAAAGTCGAAGT	Eleutherococcus	Eleutherococcus divaricatus	848
140	matK_1R_kim / MatK_1326r	ACCCAGTCCATCTGGAAATCTTGGTCC / TCTAGCACACGAAAGTCGAAGT	Eleutherococcus	Eleutherococcus eleutheristylus	848
138	matK_1R_kim / MatK_1326r	ACCCAGTCCATCTGGAAATCTTGGTCC / TCTAGCACACGAAAGTCGAAGT	Eleutherococcus	Eleutherococcus giraldii	848
118	matK_1R_kim / MatK_1326r	ACCCAGTCCATCTGGAAATCTTGGTCC / TCTAGCACACGAAAGTCGAAGT	Eleutherococcus	Eleutherococcus gracilistylus	848
141	matK_1R_kim / MatK_1326r	ACCCAGTCCATCTGGAAATCTTGGTCC / TCTAGCACACGAAAGTCGAAGT	Eleutherococcus	Eleutherococcus henryi	848
139	matK_1R_kim / MatK_1326r	ACCCAGTCCATCTGGAAATCTTGGTCC / TCTAGCACACGAAAGTCGAAGT	Eleutherococcus	Eleutherococcus leucorrhizus	848
142	matK_1R_kim / MatK_1326r	ACCCAGTCCATCTGGAAATCTTGGTCC / TCTAGCACACGAAAGTCGAAGT	Eleutherococcus	Eleutherococcus nodiflorus	848
28	matK_1R_kim / MatK_1326r	ACCCAGTCCATCTGGAAATCTTGGTCC / TCTAGCACACGAAAGTCGAAGT	Eleutherococcus	Eleutherococcus senticosus	848
27	matK_1R_kim / MatK_1326r	ACCCAGTCCATCTGGAAATCTTGGTCC / TCTAGCACACGAAAGTCGAAGT	Eleutherococcus	Eleutherococcus sessiliflorus	848
145	matK_1R_kim / MatK_1326r	ACCCAGTCCATCTGGAAATCTTGGTCC / TCTAGCACACGAAAGTCGAAGT	Eleutherococcus	Eleutherococcus sieboldianus	848
26	matK_1R_kim / MatK_1326r	ACCCAGTCCATCTGGAAATCTTGGTCC / TCTAGCACACGAAAGTCGAAGT	Eleutherococcus	Eleutherococcus spinosus	848
25	matK_1R_kim / MatK_1326r	ACCCAGTCCATCTGGAAATCTTGGTCC / TCTAGCACACGAAAGTCGAAGT	Eleutherococcus	Eleutherococcus trichodon	848
169	matK_1R_kim / MatK_1326r	ACCCAGTCCATCTGGAAATCTTGGTCC / TCTAGCACACGAAAGTCGAAGT	Eleutherococcus	Eleutherococcus trifoliatus	848
217	matK_1R_kim / MatK_1326r	ACCCAGTCCATCTGGAAATCTTGGTCC / TCTAGCACACGAAAGTCGAAGT	Emmotum	Emmotum nitens	788
357	matK_1R_kim / MatK_1326r	ACCCAGTCCATCTGGAAATCTTGGTCC / TCTAGCACACGAAAGTCGAAGT	Erato	Erato costaricensis	863
359	matK_1R_kim / MatK_1326r	ACCCAGTCCATCTGGAAATCTTGGTCC / TCTAGCACACGAAAGTCGAAGT	Erato	Erato polymnioides	863
358	matK_1R_kim / MatK_1326r	ACCCAGTCCATCTGGAAATCTTGGTCC / TCTAGCACACGAAAGTCGAAGT	Erato	Erato sodiroi	863
533	matK_1R_kim / MatK_1326r	ACCCAGTCCATCTGGAAATCTTGGTCC / TCTAGCACACGAAAGTCGAAGT	Eremanthus	Eremanthus erythropappus	863
404	matK_1R_kim / MatK_1326r	ACCCAGTCCATCTGGAAATCTTGGTCC / TCTAGCACACGAAAGTCGAAGT	Eremothamnus	Eremothamnus marlothianus	863
237	matK_1R_kim / MatK_1326r	ACCCAGTCCATCTGGAAATCTTGGTCC / TCTAGCACACGAAAGTCGAAGT	Erica	Erica umbellata	851
401	matK_1R_kim / MatK_1326r	ACCCAGTCCATCTGGAAATCTTGGTCC / TCTAGCACACGAAAGTCGAAGT	Erlangea	Erlangea misera	863
2	matK_1R_kim / MatK_1326r	ACCCAGTCCATCTGGAAATCTTGGTCC / TCTAGCACACGAAAGTCGAAGT	Eurychorda	Eurychorda complanata	857
558	matK_1R_kim / MatK_1326r	ACCCAGTCCATCTGGAAATCTTGGTCC / TCTAGCACACGAAAGTCGAAGT	Fagopyrum	Fagopyrum capillatum	848
562	matK_1R_kim / MatK_1326r	ACCCAGTCCATCTGGAAATCTTGGTCC / TCTAGCACACGAAAGTCGAAGT	Fagopyrum	Fagopyrum gracilipes	854
561	matK_1R_kim / MatK_1326r	ACCCAGTCCATCTGGAAATCTTGGTCC / TCTAGCACACGAAAGTCGAAGT	Fagopyrum	Fagopyrum leptopodum	854
556	matK_1R_kim / MatK_1326r	ACCCAGTCCATCTGGAAATCTTGGTCC / TCTAGCACACGAAAGTCGAAGT	Fagopyrum	Fagopyrum luojishanense	854
557	matK_1R_kim / MatK_1326r	ACCCAGTCCATCTGGAAATCTTGGTCC / TCTAGCACACGAAAGTCGAAGT	Fagopyrum	Fagopyrum macrocarpum	854
553	matK_1R_kim / MatK_1326r	ACCCAGTCCATCTGGAAATCTTGGTCC / TCTAGCACACGAAAGTCGAAGT	Fagopyrum	Fagopyrum snowdenii	854
560	matK_1R_kim / MatK_1326r	ACCCAGTCCATCTGGAAATCTTGGTCC / TCTAGCACACGAAAGTCGAAGT	Fagopyrum	Fagopyrum sp.	854
559	matK_1R_kim / MatK_1326r	ACCCAGTCCATCTGGAAATCTTGGTCC / TCTAGCACACGAAAGTCGAAGT	Fagopyrum	Fagopyrum urophyllum	854
555	matK_1R_kim / MatK_1326r	ACCCAGTCCATCTGGAAATCTTGGTCC / TCTAGCACACGAAAGTCGAAGT	Fagopyrum	Fagopyrum rubrifolium	857
197	matK_1R_kim / MatK_1326r	ACCCAGTCCATCTGGAAATCTTGGTCC / TCTAGCACACGAAAGTCGAAGT	Fallopia	Fallopia convolvulus	812
438	matK_1R_kim / MatK_1326r	ACCCAGTCCATCTGGAAATCTTGGTCC / TCTAGCACACGAAAGTCGAAGT	Fallopia	Fallopia japonica	848
437	matK_1R_kim / MatK_1326r	ACCCAGTCCATCTGGAAATCTTGGTCC / TCTAGCACACGAAAGTCGAAGT	Fallopia	Fallopia multiflora	848
198	matK_1R_kim / MatK_1326r	ACCCAGTCCATCTGGAAATCTTGGTCC / TCTAGCACACGAAAGTCGAAGT	Fallopia	Fallopia convolvulus	853
441	matK_1R_kim / MatK_1326r	ACCCAGTCCATCTGGAAATCTTGGTCC / TCTAGCACACGAAAGTCGAAGT	Fallopia	Fallopia aubertii	854
199	matK_1R_kim / MatK_1326r	ACCCAGTCCATCTGGAAATCTTGGTCC / TCTAGCACACGAAAGTCGAAGT	Fallopia	Fallopia convolvulus	854
440	matK_1R_kim / MatK_1326r	ACCCAGTCCATCTGGAAATCTTGGTCC / TCTAGCACACGAAAGTCGAAGT	Fallopia	Fallopia dentatoalata	854
439	matK_1R_kim / MatK_1326r	ACCCAGTCCATCTGGAAATCTTGGTCC / TCTAGCACACGAAAGTCGAAGT	Fallopia	Fallopia multiflora	854
298	matK_1R_kim / MatK_1326r	ACCCAGTCCATCTGGAAATCTTGGTCC / TCTAGCACACGAAAGTCGAAGT	Famatinanthus	Famatinanthus decussatus	863
75	matK_1R_kim / MatK_1326r	ACCCAGTCCATCTGGAAATCTTGGTCC / TCTAGCACACGAAAGTCGAAGT	Fatsia	Fatsia japonica	848
386	matK_1R_kim / MatK_1326r	ACCCAGTCCATCTGGAAATCTTGGTCC / TCTAGCACACGAAAGTCGAAGT	Ferreyranthus	Ferreyranthus gentryi	863
388	matK_1R_kim / MatK_1326r	ACCCAGTCCATCTGGAAATCTTGGTCC / TCTAGCACACGAAAGTCGAAGT	Ferreyranthus	Ferreyranthus rugosus	863
387	matK_1R_kim / MatK_1326r	ACCCAGTCCATCTGGAAATCTTGGTCC / TCTAGCACACGAAAGTCGAAGT	Ferreyranthus	Ferreyranthus verbascifolius	863
487	matK_1R_kim / MatK_1326r	ACCCAGTCCATCTGGAAATCTTGGTCC / TCTAGCACACGAAAGTCGAAGT	Fulcaldea	Fulcaldea laurifolia	863
288	matK_1R_kim / MatK_1326r	ACCCAGTCCATCTGGAAATCTTGGTCC / TCTAGCACACGAAAGTCGAAGT	Fulcaldea	Fulcaldea stuessyi	863
297	matK_1R_kim / MatK_1326r	ACCCAGTCCATCTGGAAATCTTGGTCC / TCTAGCACACGAAAGTCGAAGT	Gamocarpha	Gamocarpha alpina	863
290	matK_1R_kim / MatK_1326r	ACCCAGTCCATCTGGAAATCTTGGTCC / TCTAGCACACGAAAGTCGAAGT	Gamocarpha	Gamocarpha selliana	863
216	matK_1R_kim / MatK_1326r	ACCCAGTCCATCTGGAAATCTTGGTCC / TCTAGCACACGAAAGTCGAAGT	Garrya	Garrya flavescens	788
285	matK_1R_kim / MatK_1326r	ACCCAGTCCATCTGGAAATCTTGGTCC / TCTAGCACACGAAAGTCGAAGT	Gerbera	Gerbera cordata	854
284	matK_1R_kim / MatK_1326r	ACCCAGTCCATCTGGAAATCTTGGTCC / TCTAGCACACGAAAGTCGAAGT	Gerbera	Gerbera crocea	863
532	matK_1R_kim / MatK_1326r	ACCCAGTCCATCTGGAAATCTTGGTCC / TCTAGCACACGAAAGTCGAAGT	Gerbera	Gerbera piloselloides	863
531	matK_1R_kim / MatK_1326r	ACCCAGTCCATCTGGAAATCTTGGTCC / TCTAGCACACGAAAGTCGAAGT	Gerbera	Gerbera serrata	863
190	matK_1R_kim / MatK_1326r	ACCCAGTCCATCTGGAAATCTTGGTCC / TCTAGCACACGAAAGTCGAAGT	Glebionis	Glebionis coronaria	863
268	matK_1R_kim / MatK_1326r	ACCCAGTCCATCTGGAAATCTTGGTCC / TCTAGCACACGAAAGTCGAAGT	Gochnatia	Gochnatia boliviana	863
266	matK_1R_kim / MatK_1326r	ACCCAGTCCATCTGGAAATCTTGGTCC / TCTAGCACACGAAAGTCGAAGT	Gochnatia	Gochnatia curviflora	863
194	matK_1R_kim / MatK_1326r	ACCCAGTCCATCTGGAAATCTTGGTCC / TCTAGCACACGAAAGTCGAAGT	Gochnatia	Gochnatia decora	863
259	matK_1R_kim / MatK_1326r	ACCCAGTCCATCTGGAAATCTTGGTCC / TCTAGCACACGAAAGTCGAAGT	Gochnatia	Gochnatia palosanto	863
257	matK_1R_kim / MatK_1326r	ACCCAGTCCATCTGGAAATCTTGGTCC / TCTAGCACACGAAAGTCGAAGT	Gochnatia	Gochnatia patazina	863
253	matK_1R_kim / MatK_1326r	ACCCAGTCCATCTGGAAATCTTGGTCC / TCTAGCACACGAAAGTCGAAGT	Gochnatia	Gochnatia vernonioides	863
280	matK_1R_kim / MatK_1326r	ACCCAGTCCATCTGGAAATCTTGGTCC / TCTAGCACACGAAAGTCGAAGT	Gongylolepis	Gongylolepis benthamiana	863
279	matK_1R_kim / MatK_1326r	ACCCAGTCCATCTGGAAATCTTGGTCC / TCTAGCACACGAAAGTCGAAGT	Gongylolepis	Gongylolepis martiana	863
530	matK_1R_kim / MatK_1326r	ACCCAGTCCATCTGGAAATCTTGGTCC / TCTAGCACACGAAAGTCGAAGT	Gorteria	Gorteria diffusa	863
529	matK_1R_kim / MatK_1326r	ACCCAGTCCATCTGGAAATCTTGGTCC / TCTAGCACACGAAAGTCGAAGT	Gundelia	Gundelia tournefortii	863
398	matK_1R_kim / MatK_1326r	ACCCAGTCCATCTGGAAATCTTGGTCC / TCTAGCACACGAAAGTCGAAGT	Gymnanthemum	Gymnanthemum amygdalinum	854
528	matK_1R_kim / MatK_1326r	ACCCAGTCCATCTGGAAATCTTGGTCC / TCTAGCACACGAAAGTCGAAGT	Gymnarrhena	Gymnarrhena micrantha	863
24	matK_1R_kim / MatK_1326r	ACCCAGTCCATCTGGAAATCTTGGTCC / TCTAGCACACGAAAGTCGAAGT	Halodule	Halodule pinifolia	857
23	matK_1R_kim / MatK_1326r	ACCCAGTCCATCTGGAAATCTTGGTCC / TCTAGCACACGAAAGTCGAAGT	Halodule	Halodule uninervis	857
19	matK_1R_kim / MatK_1326r	ACCCAGTCCATCTGGAAATCTTGGTCC / TCTAGCACACGAAAGTCGAAGT	Halophila	Halophila ovalis	857
18	matK_1R_kim / MatK_1326r	ACCCAGTCCATCTGGAAATCTTGGTCC / TCTAGCACACGAAAGTCGAAGT	Halophila	Halophila stipulacea	857
414	matK_1R_kim / MatK_1326r	ACCCAGTCCATCTGGAAATCTTGGTCC / TCTAGCACACGAAAGTCGAAGT	Haplocarpha	Haplocarpha nervosa	863
413	matK_1R_kim / MatK_1326r	ACCCAGTCCATCTGGAAATCTTGGTCC / TCTAGCACACGAAAGTCGAAGT	Haplocarpha	Haplocarpha rueppellii	863
412	matK_1R_kim / MatK_1326r	ACCCAGTCCATCTGGAAATCTTGGTCC / TCTAGCACACGAAAGTCGAAGT	Haplocarpha	Haplocarpha scaposa	863
76	matK_1R_kim / MatK_1326r	ACCCAGTCCATCTGGAAATCTTGGTCC / TCTAGCACACGAAAGTCGAAGT	Hedera	Hedera helix	848
79	matK_1R_kim / MatK_1326r	ACCCAGTCCATCTGGAAATCTTGGTCC / TCTAGCACACGAAAGTCGAAGT	Hedera	Hedera nepalensis	848
144	matK_1R_kim / MatK_1326r	ACCCAGTCCATCTGGAAATCTTGGTCC / TCTAGCACACGAAAGTCGAAGT	Hedera	Hedera rhombea	848
110	matK_1R_kim / MatK_1326r	ACCCAGTCCATCTGGAAATCTTGGTCC / TCTAGCACACGAAAGTCGAAGT	Heptapleurum	Heptapleurum arboricola	848
422	matK_1R_kim / MatK_1326r	ACCCAGTCCATCTGGAAATCTTGGTCC / TCTAGCACACGAAAGTCGAAGT	Heracleum	Heracleum moellendorffii	853
418	matK_1R_kim / MatK_1326r	ACCCAGTCCATCTGGAAATCTTGGTCC / TCTAGCACACGAAAGTCGAAGT	Heracleum	Heracleum wolongense	853
425	matK_1R_kim / MatK_1326r	ACCCAGTCCATCTGGAAATCTTGGTCC / TCTAGCACACGAAAGTCGAAGT	Heracleum	Heracleum candicans	854
424	matK_1R_kim / MatK_1326r	ACCCAGTCCATCTGGAAATCTTGGTCC / TCTAGCACACGAAAGTCGAAGT	Heracleum	Heracleum fargesii	854
423	matK_1R_kim / MatK_1326r	ACCCAGTCCATCTGGAAATCTTGGTCC / TCTAGCACACGAAAGTCGAAGT	Heracleum	Heracleum hemsleyanum	854
421	matK_1R_kim / MatK_1326r	ACCCAGTCCATCTGGAAATCTTGGTCC / TCTAGCACACGAAAGTCGAAGT	Heracleum	Heracleum souliei	854
420	matK_1R_kim / MatK_1326r	ACCCAGTCCATCTGGAAATCTTGGTCC / TCTAGCACACGAAAGTCGAAGT	Heracleum	Heracleum vicinum	854
419	matK_1R_kim / MatK_1326r	ACCCAGTCCATCTGGAAATCTTGGTCC / TCTAGCACACGAAAGTCGAAGT	Heracleum	Heracleum wenchuanense	854
396	matK_1R_kim / MatK_1326r	ACCCAGTCCATCTGGAAATCTTGGTCC / TCTAGCACACGAAAGTCGAAGT	Hesperomannia	Hesperomannia arbuscula	854
527	matK_1R_kim / MatK_1326r	ACCCAGTCCATCTGGAAATCTTGGTCC / TCTAGCACACGAAAGTCGAAGT	Heterolepis	Heterolepis aliena	863
239	matK_1R_kim / MatK_1326r	ACCCAGTCCATCTGGAAATCTTGGTCC / TCTAGCACACGAAAGTCGAAGT	Hoplophyllum	Hoplophyllum spinosum	863
283	matK_1R_kim / MatK_1326r	ACCCAGTCCATCTGGAAATCTTGGTCC / TCTAGCACACGAAAGTCGAAGT	Hyalis	Hyalis argentea	863
282	matK_1R_kim / MatK_1326r	ACCCAGTCCATCTGGAAATCTTGGTCC / TCTAGCACACGAAAGTCGAAGT	Hyaloseris	Hyaloseris cinerea	863
526	matK_1R_kim / MatK_1326r	ACCCAGTCCATCTGGAAATCTTGGTCC / TCTAGCACACGAAAGTCGAAGT	Hyaloseris	Hyaloseris rubicunda	863
273	matK_1R_kim / MatK_1326r	ACCCAGTCCATCTGGAAATCTTGGTCC / TCTAGCACACGAAAGTCGAAGT	Ianthopappus	Ianthopappus corymbosus	863
17	matK_1R_kim / MatK_1326r	ACCCAGTCCATCTGGAAATCTTGGTCC / TCTAGCACACGAAAGTCGAAGT	Imperata	Imperata cylindrica	857
238	matK_1R_kim / MatK_1326r	ACCCAGTCCATCTGGAAATCTTGGTCC / TCTAGCACACGAAAGTCGAAGT	Jacobaea	Jacobaea argunensis	863
113	matK_1R_kim / MatK_1326r	ACCCAGTCCATCTGGAAATCTTGGTCC / TCTAGCACACGAAAGTCGAAGT	Kalopanax	Kalopanax septemlobus	848
201	matK_1R_kim / MatK_1326r	ACCCAGTCCATCTGGAAATCTTGGTCC / TCTAGCACACGAAAGTCGAAGT	Kopsia	Kopsia singapurensis	860
474	matK_1R_kim / MatK_1326r	ACCCAGTCCATCTGGAAATCTTGGTCC / TCTAGCACACGAAAGTCGAAGT	Lactuca	Lactuca dolichophylla	863
479	matK_1R_kim / MatK_1326r	ACCCAGTCCATCTGGAAATCTTGGTCC / TCTAGCACACGAAAGTCGAAGT	Lactuca	Lactuca indica	863
227	matK_1R_kim / MatK_1326r	ACCCAGTCCATCTGGAAATCTTGGTCC / TCTAGCACACGAAAGTCGAAGT	Lactuca	Lactuca ludoviciana	863
481	matK_1R_kim / MatK_1326r	ACCCAGTCCATCTGGAAATCTTGGTCC / TCTAGCACACGAAAGTCGAAGT	Lactuca	Lactuca sativa	863
473	matK_1R_kim / MatK_1326r	ACCCAGTCCATCTGGAAATCTTGGTCC / TCTAGCACACGAAAGTCGAAGT	Lactuca	Lactuca serriola	863
447	matK_1R_kim / MatK_1326r	ACCCAGTCCATCTGGAAATCTTGGTCC / TCTAGCACACGAAAGTCGAAGT	Layia	Layia heterotricha	854
403	matK_1R_kim / MatK_1326r	ACCCAGTCCATCTGGAAATCTTGGTCC / TCTAGCACACGAAAGTCGAAGT	Lepidonia	Lepidonia jonesii	863
400	matK_1R_kim / MatK_1326r	ACCCAGTCCATCTGGAAATCTTGGTCC / TCTAGCACACGAAAGTCGAAGT	Lessingianthus	Lessingianthus warmingianus	863
272	matK_1R_kim / MatK_1326r	ACCCAGTCCATCTGGAAATCTTGGTCC / TCTAGCACACGAAAGTCGAAGT	Leucomeris	Leucomeris spectabilis	863
203	matK_1R_kim / MatK_1326r	ACCCAGTCCATCTGGAAATCTTGGTCC / TCTAGCACACGAAAGTCGAAGT	Leuzea	Leuzea carthamoides	863
433	matK_1R_kim / MatK_1326r	ACCCAGTCCATCTGGAAATCTTGGTCC / TCTAGCACACGAAAGTCGAAGT	Leysera	Leysera gnaphalodes	863
339	matK_1R_kim / MatK_1326r	ACCCAGTCCATCTGGAAATCTTGGTCC / TCTAGCACACGAAAGTCGAAGT	Liabellum	Liabellum angustissimum	863
376	matK_1R_kim / MatK_1326r	ACCCAGTCCATCTGGAAATCTTGGTCC / TCTAGCACACGAAAGTCGAAGT	Liabum	Liabum asclepiadeum	854
372	matK_1R_kim / MatK_1326r	ACCCAGTCCATCTGGAAATCTTGGTCC / TCTAGCACACGAAAGTCGAAGT	Liabum	Liabum barahonense	854
381	matK_1R_kim / MatK_1326r	ACCCAGTCCATCTGGAAATCTTGGTCC / TCTAGCACACGAAAGTCGAAGT	Liabum	Liabum bourgeaui	854
375	matK_1R_kim / MatK_1326r	ACCCAGTCCATCTGGAAATCTTGGTCC / TCTAGCACACGAAAGTCGAAGT	Liabum	Liabum floribundum	854
377	matK_1R_kim / MatK_1326r	ACCCAGTCCATCTGGAAATCTTGGTCC / TCTAGCACACGAAAGTCGAAGT	Liabum	Liabum grandiflorum	854
378	matK_1R_kim / MatK_1326r	ACCCAGTCCATCTGGAAATCTTGGTCC / TCTAGCACACGAAAGTCGAAGT	Liabum	Liabum igniarium	854
374	matK_1R_kim / MatK_1326r	ACCCAGTCCATCTGGAAATCTTGGTCC / TCTAGCACACGAAAGTCGAAGT	Liabum	Liabum kingii	854
373	matK_1R_kim / MatK_1326r	ACCCAGTCCATCTGGAAATCTTGGTCC / TCTAGCACACGAAAGTCGAAGT	Liabum	Liabum poiteaui	854
369	matK_1R_kim / MatK_1326r	ACCCAGTCCATCTGGAAATCTTGGTCC / TCTAGCACACGAAAGTCGAAGT	Liabum	Liabum selleanum	854
380	matK_1R_kim / MatK_1326r	ACCCAGTCCATCTGGAAATCTTGGTCC / TCTAGCACACGAAAGTCGAAGT	Liabum	Liabum solidagineum	854
368	matK_1R_kim / MatK_1326r	ACCCAGTCCATCTGGAAATCTTGGTCC / TCTAGCACACGAAAGTCGAAGT	Liabum	Liabum sp.	854
370	matK_1R_kim / MatK_1326r	ACCCAGTCCATCTGGAAATCTTGGTCC / TCTAGCACACGAAAGTCGAAGT	Liabum	Liabum subacaule	854
371	matK_1R_kim / MatK_1326r	ACCCAGTCCATCTGGAAATCTTGGTCC / TCTAGCACACGAAAGTCGAAGT	Liabum	Liabum umbellatum	854
379	matK_1R_kim / MatK_1326r	ACCCAGTCCATCTGGAAATCTTGGTCC / TCTAGCACACGAAAGTCGAAGT	Liabum	Liabum wurdackii	854
395	matK_1R_kim / MatK_1326r	ACCCAGTCCATCTGGAAATCTTGGTCC / TCTAGCACACGAAAGTCGAAGT	Linzia	Linzia melleri	863
68	matK_1R_kim / MatK_1326r	ACCCAGTCCATCTGGAAATCTTGGTCC / TCTAGCACACGAAAGTCGAAGT	Lonchostoma	Lonchostoma monogynum	857
67	matK_1R_kim / MatK_1326r	ACCCAGTCCATCTGGAAATCTTGGTCC / TCTAGCACACGAAAGTCGAAGT	Lonchostoma	Lonchostoma myrtoides	857
66	matK_1R_kim / MatK_1326r	ACCCAGTCCATCTGGAAATCTTGGTCC / TCTAGCACACGAAAGTCGAAGT	Lonchostoma	Lonchostoma pentandrum	857
65	matK_1R_kim / MatK_1326r	ACCCAGTCCATCTGGAAATCTTGGTCC / TCTAGCACACGAAAGTCGAAGT	Lonchostoma	Lonchostoma purpureum	857
525	matK_1R_kim / MatK_1326r	ACCCAGTCCATCTGGAAATCTTGGTCC / TCTAGCACACGAAAGTCGAAGT	Lophopappus	Lophopappus cuneatus	863
226	matK_1R_kim / MatK_1326r	ACCCAGTCCATCTGGAAATCTTGGTCC / TCTAGCACACGAAAGTCGAAGT	Lygodesmia	Lygodesmia juncea	863
318	matK_1R_kim / MatK_1326r	ACCCAGTCCATCTGGAAATCTTGGTCC / TCTAGCACACGAAAGTCGAAGT	Meconopsis	Meconopsis aculeata	857
315	matK_1R_kim / MatK_1326r	ACCCAGTCCATCTGGAAATCTTGGTCC / TCTAGCACACGAAAGTCGAAGT	Meconopsis	Meconopsis bella	857
329	matK_1R_kim / MatK_1326r	ACCCAGTCCATCTGGAAATCTTGGTCC / TCTAGCACACGAAAGTCGAAGT	Meconopsis	Meconopsis betonicifolia	857
326	matK_1R_kim / MatK_1326r	ACCCAGTCCATCTGGAAATCTTGGTCC / TCTAGCACACGAAAGTCGAAGT	Meconopsis	Meconopsis cambrica	857
188	matK_1R_kim / MatK_1326r	ACCCAGTCCATCTGGAAATCTTGGTCC / TCTAGCACACGAAAGTCGAAGT	Meconopsis	Meconopsis castanea	857
324	matK_1R_kim / MatK_1326r	ACCCAGTCCATCTGGAAATCTTGGTCC / TCTAGCACACGAAAGTCGAAGT	Meconopsis	Meconopsis concinna	857
187	matK_1R_kim / MatK_1326r	ACCCAGTCCATCTGGAAATCTTGGTCC / TCTAGCACACGAAAGTCGAAGT	Meconopsis	Meconopsis exilis	857
333	matK_1R_kim / MatK_1326r	ACCCAGTCCATCTGGAAATCTTGGTCC / TCTAGCACACGAAAGTCGAAGT	Meconopsis	Meconopsis forrestii	857
328	matK_1R_kim / MatK_1326r	ACCCAGTCCATCTGGAAATCTTGGTCC / TCTAGCACACGAAAGTCGAAGT	Meconopsis	Meconopsis grandis	857
317	matK_1R_kim / MatK_1326r	ACCCAGTCCATCTGGAAATCTTGGTCC / TCTAGCACACGAAAGTCGAAGT	Meconopsis	Meconopsis henrici	857
180	matK_1R_kim / MatK_1326r	ACCCAGTCCATCTGGAAATCTTGGTCC / TCTAGCACACGAAAGTCGAAGT	Meconopsis	Meconopsis horridula	857
186	matK_1R_kim / MatK_1326r	ACCCAGTCCATCTGGAAATCTTGGTCC / TCTAGCACACGAAAGTCGAAGT	Meconopsis	Meconopsis impedita	857
319	matK_1R_kim / MatK_1326r	ACCCAGTCCATCTGGAAATCTTGGTCC / TCTAGCACACGAAAGTCGAAGT	Meconopsis	Meconopsis integrifolia	857
316	matK_1R_kim / MatK_1326r	ACCCAGTCCATCTGGAAATCTTGGTCC / TCTAGCACACGAAAGTCGAAGT	Meconopsis	Meconopsis lancifolia	857
6	matK_1R_kim / MatK_1326r	ACCCAGTCCATCTGGAAATCTTGGTCC / TCTAGCACACGAAAGTCGAAGT	Meconopsis	Meconopsis prattii	857
325	matK_1R_kim / MatK_1326r	ACCCAGTCCATCTGGAAATCTTGGTCC / TCTAGCACACGAAAGTCGAAGT	Meconopsis	Meconopsis primulina	857
332	matK_1R_kim / MatK_1326r	ACCCAGTCCATCTGGAAATCTTGGTCC / TCTAGCACACGAAAGTCGAAGT	Meconopsis	Meconopsis punicea	857
331	matK_1R_kim / MatK_1326r	ACCCAGTCCATCTGGAAATCTTGGTCC / TCTAGCACACGAAAGTCGAAGT	Meconopsis	Meconopsis quintuplinervia	857
322	matK_1R_kim / MatK_1326r	ACCCAGTCCATCTGGAAATCTTGGTCC / TCTAGCACACGAAAGTCGAAGT	Meconopsis	Meconopsis simplicifolia	857
323	matK_1R_kim / MatK_1326r	ACCCAGTCCATCTGGAAATCTTGGTCC / TCTAGCACACGAAAGTCGAAGT	Meconopsis	Meconopsis sinuata	857
321	matK_1R_kim / MatK_1326r	ACCCAGTCCATCTGGAAATCTTGGTCC / TCTAGCACACGAAAGTCGAAGT	Meconopsis	Meconopsis sp.	857
314	matK_1R_kim / MatK_1326r	ACCCAGTCCATCTGGAAATCTTGGTCC / TCTAGCACACGAAAGTCGAAGT	Meconopsis	Meconopsis wumungensis	857
330	matK_1R_kim / MatK_1326r	ACCCAGTCCATCTGGAAATCTTGGTCC / TCTAGCACACGAAAGTCGAAGT	Meconopsis	Meconopsis x	857
338	matK_1R_kim / MatK_1326r	ACCCAGTCCATCTGGAAATCTTGGTCC / TCTAGCACACGAAAGTCGAAGT	Megaliabum	Megaliabum andrieuxii	863
337	matK_1R_kim / MatK_1326r	ACCCAGTCCATCTGGAAATCTTGGTCC / TCTAGCACACGAAAGTCGAAGT	Megaliabum	Megaliabum pringlei	863
177	matK_1R_kim / MatK_1326r	ACCCAGTCCATCTGGAAATCTTGGTCC / TCTAGCACACGAAAGTCGAAGT	Melanophylla	Melanophylla alnifolia	857
176	matK_1R_kim / MatK_1326r	ACCCAGTCCATCTGGAAATCTTGGTCC / TCTAGCACACGAAAGTCGAAGT	Melanophylla	Melanophylla modestei	857
72	matK_1R_kim / MatK_1326r	ACCCAGTCCATCTGGAAATCTTGGTCC / TCTAGCACACGAAAGTCGAAGT	Melanophylla	Melanophylla sp.	857
296	matK_1R_kim / MatK_1326r	ACCCAGTCCATCTGGAAATCTTGGTCC / TCTAGCACACGAAAGTCGAAGT	Menyanthes	Menyanthes trifoliata	848
165	matK_1R_kim / MatK_1326r	ACCCAGTCCATCTGGAAATCTTGGTCC / TCTAGCACACGAAAGTCGAAGT	Metapanax	Metapanax delavayi	848
354	matK_1R_kim / MatK_1326r	ACCCAGTCCATCTGGAAATCTTGGTCC / TCTAGCACACGAAAGTCGAAGT	Microliabum	Microliabum mulgediifolium	863
355	matK_1R_kim / MatK_1326r	ACCCAGTCCATCTGGAAATCTTGGTCC / TCTAGCACACGAAAGTCGAAGT	Microliabum	Microliabum polymnioides	863
64	matK_1R_kim / MatK_1326r	ACCCAGTCCATCTGGAAATCTTGGTCC / TCTAGCACACGAAAGTCGAAGT	Mniothamnea	Mniothamnea bullata	857
63	matK_1R_kim / MatK_1326r	ACCCAGTCCATCTGGAAATCTTGGTCC / TCTAGCACACGAAAGTCGAAGT	Mniothamnea	Mniothamnea callunoides	857
16	matK_1R_kim / MatK_1326r	ACCCAGTCCATCTGGAAATCTTGGTCC / TCTAGCACACGAAAGTCGAAGT	Moquinia	Moquinia racemosa	869
269	matK_1R_kim / MatK_1326r	ACCCAGTCCATCTGGAAATCTTGGTCC / TCTAGCACACGAAAGTCGAAGT	Moquiniastrum	Moquiniastrum blanchetianum	863
254	matK_1R_kim / MatK_1326r	ACCCAGTCCATCTGGAAATCTTGGTCC / TCTAGCACACGAAAGTCGAAGT	Moquiniastrum	Moquiniastrum bolivianum	863
267	matK_1R_kim / MatK_1326r	ACCCAGTCCATCTGGAAATCTTGGTCC / TCTAGCACACGAAAGTCGAAGT	Moquiniastrum	Moquiniastrum cordatum	863
265	matK_1R_kim / MatK_1326r	ACCCAGTCCATCTGGAAATCTTGGTCC / TCTAGCACACGAAAGTCGAAGT	Moquiniastrum	Moquiniastrum densicephalum	863
264	matK_1R_kim / MatK_1326r	ACCCAGTCCATCTGGAAATCTTGGTCC / TCTAGCACACGAAAGTCGAAGT	Moquiniastrum	Moquiniastrum floribundum	863
262	matK_1R_kim / MatK_1326r	ACCCAGTCCATCTGGAAATCTTGGTCC / TCTAGCACACGAAAGTCGAAGT	Moquiniastrum	Moquiniastrum hatschbachii	863
261	matK_1R_kim / MatK_1326r	ACCCAGTCCATCTGGAAATCTTGGTCC / TCTAGCACACGAAAGTCGAAGT	Moquiniastrum	Moquiniastrum haumaniana	863
260	matK_1R_kim / MatK_1326r	ACCCAGTCCATCTGGAAATCTTGGTCC / TCTAGCACACGAAAGTCGAAGT	Moquiniastrum	Moquiniastrum oligocephalum	863
258	matK_1R_kim / MatK_1326r	ACCCAGTCCATCTGGAAATCTTGGTCC / TCTAGCACACGAAAGTCGAAGT	Moquiniastrum	Moquiniastrum paniculatum	863
256	matK_1R_kim / MatK_1326r	ACCCAGTCCATCTGGAAATCTTGGTCC / TCTAGCACACGAAAGTCGAAGT	Moquiniastrum	Moquiniastrum polymorphum	863
255	matK_1R_kim / MatK_1326r	ACCCAGTCCATCTGGAAATCTTGGTCC / TCTAGCACACGAAAGTCGAAGT	Moquiniastrum	Moquiniastrum pulchrum	863
475	matK_1R_kim / MatK_1326r	ACCCAGTCCATCTGGAAATCTTGGTCC / TCTAGCACACGAAAGTCGAAGT	Mulgedium	Mulgedium sp.	863
365	matK_1R_kim / MatK_1326r	ACCCAGTCCATCTGGAAATCTTGGTCC / TCTAGCACACGAAAGTCGAAGT	Munnozia	Munnozia campii	863
367	matK_1R_kim / MatK_1326r	ACCCAGTCCATCTGGAAATCTTGGTCC / TCTAGCACACGAAAGTCGAAGT	Munnozia	Munnozia foliosa	863
366	matK_1R_kim / MatK_1326r	ACCCAGTCCATCTGGAAATCTTGGTCC / TCTAGCACACGAAAGTCGAAGT	Munnozia	Munnozia jussieui	863
364	matK_1R_kim / MatK_1326r	ACCCAGTCCATCTGGAAATCTTGGTCC / TCTAGCACACGAAAGTCGAAGT	Munnozia	Munnozia lyrata	863
486	matK_1R_kim / MatK_1326r	ACCCAGTCCATCTGGAAATCTTGGTCC / TCTAGCACACGAAAGTCGAAGT	Mutisia	Mutisia kurtzii	863
524	matK_1R_kim / MatK_1326r	ACCCAGTCCATCTGGAAATCTTGGTCC / TCTAGCACACGAAAGTCGAAGT	Nassauvia	Nassauvia pygmaea	863
295	matK_1R_kim / MatK_1326r	ACCCAGTCCATCTGGAAATCTTGGTCC / TCTAGCACACGAAAGTCGAAGT	Nastanthus	Nastanthus caespitosus	863
289	matK_1R_kim / MatK_1326r	ACCCAGTCCATCTGGAAATCTTGGTCC / TCTAGCACACGAAAGTCGAAGT	Nastanthus	Nastanthus patagonicus	863
11	matK_1R_kim / MatK_1326r	ACCCAGTCCATCTGGAAATCTTGGTCC / TCTAGCACACGAAAGTCGAAGT	Nastanthus	Nastanthus sp.	863
10	matK_1R_kim / MatK_1326r	ACCCAGTCCATCTGGAAATCTTGGTCC / TCTAGCACACGAAAGTCGAAGT	Nastanthus	Nastanthus spathulatus	863
3	matK_1R_kim / MatK_1326r	ACCCAGTCCATCTGGAAATCTTGGTCC / TCTAGCACACGAAAGTCGAAGT	Nebelia	Nebelia fragarioides	857
48	matK_1R_kim / MatK_1326r	ACCCAGTCCATCTGGAAATCTTGGTCC / TCTAGCACACGAAAGTCGAAGT	Nebelia	Nebelia laevis	857
4	matK_1R_kim / MatK_1326r	ACCCAGTCCATCTGGAAATCTTGGTCC / TCTAGCACACGAAAGTCGAAGT	Nebelia	Nebelia paleacea	857
47	matK_1R_kim / MatK_1326r	ACCCAGTCCATCTGGAAATCTTGGTCC / TCTAGCACACGAAAGTCGAAGT	Nebelia	Nebelia stokoei	857
504	matK_1R_kim / MatK_1326r	ACCCAGTCCATCTGGAAATCTTGGTCC / TCTAGCACACGAAAGTCGAAGT	Nephrophyllidium	Nephrophyllidium crista-galli	848
193	matK_1R_kim / MatK_1326r	ACCCAGTCCATCTGGAAATCTTGGTCC / TCTAGCACACGAAAGTCGAAGT	Nouelia	Nouelia insignis	863
215	matK_1R_kim / MatK_1326r	ACCCAGTCCATCTGGAAATCTTGGTCC / TCTAGCACACGAAAGTCGAAGT	Oecopetalum	Oecopetalum mexicanum	788
243	matK_1R_kim / MatK_1326r	ACCCAGTCCATCTGGAAATCTTGGTCC / TCTAGCACACGAAAGTCGAAGT	Oldenburgia	Oldenburgia grandis	863
385	matK_1R_kim / MatK_1326r	ACCCAGTCCATCTGGAAATCTTGGTCC / TCTAGCACACGAAAGTCGAAGT	Oligactis	Oligactis volubilis	854
523	matK_1R_kim / MatK_1326r	ACCCAGTCCATCTGGAAATCTTGGTCC / TCTAGCACACGAAAGTCGAAGT	Oncosiphon	Oncosiphon grandiflorum	863
522	matK_1R_kim / MatK_1326r	ACCCAGTCCATCTGGAAATCTTGGTCC / TCTAGCACACGAAAGTCGAAGT	Onoseris	Onoseris hastata	863
270	matK_1R_kim / MatK_1326r	ACCCAGTCCATCTGGAAATCTTGGTCC / TCTAGCACACGAAAGTCGAAGT	Onoseris	Onoseris ilicifolia	863
112	matK_1R_kim / MatK_1326r	ACCCAGTCCATCTGGAAATCTTGGTCC / TCTAGCACACGAAAGTCGAAGT	Oplopanax	Oplopanax elatus	848
119	matK_1R_kim / MatK_1326r	ACCCAGTCCATCTGGAAATCTTGGTCC / TCTAGCACACGAAAGTCGAAGT	Oplopanax	Oplopanax japonicus	848
116	matK_1R_kim / MatK_1326r	ACCCAGTCCATCTGGAAATCTTGGTCC / TCTAGCACACGAAAGTCGAAGT	Oreopanax	Oreopanax guatemalensis	848
521	matK_1R_kim / MatK_1326r	ACCCAGTCCATCTGGAAATCTTGGTCC / TCTAGCACACGAAAGTCGAAGT	Osteospermum	Osteospermum asperulum	863
214	matK_1R_kim / MatK_1326r	ACCCAGTCCATCTGGAAATCTTGGTCC / TCTAGCACACGAAAGTCGAAGT	Ottoschulzia	Ottoschulzia rhodoxylon	788
181	matK_1R_kim / MatK_1326r	ACCCAGTCCATCTGGAAATCTTGGTCC / TCTAGCACACGAAAGTCGAAGT	Oxandra	Oxandra lanceolata	857
520	matK_1R_kim / MatK_1326r	ACCCAGTCCATCTGGAAATCTTGGTCC / TCTAGCACACGAAAGTCGAAGT	Pachylaena	Pachylaena atriplicifolia	863
14	matK_1R_kim / MatK_1326r	ACCCAGTCCATCTGGAAATCTTGGTCC / TCTAGCACACGAAAGTCGAAGT	Panax	Panax ginseng	848
31	matK_1R_kim / MatK_1326r	ACCCAGTCCATCTGGAAATCTTGGTCC / TCTAGCACACGAAAGTCGAAGT	Panax	Panax japonicus	848
137	matK_1R_kim / MatK_1326r	ACCCAGTCCATCTGGAAATCTTGGTCC / TCTAGCACACGAAAGTCGAAGT	Panax	Panax major	848
33	matK_1R_kim / MatK_1326r	ACCCAGTCCATCTGGAAATCTTGGTCC / TCTAGCACACGAAAGTCGAAGT	Panax	Panax notoginseng	848
30	matK_1R_kim / MatK_1326r	ACCCAGTCCATCTGGAAATCTTGGTCC / TCTAGCACACGAAAGTCGAAGT	Panax	Panax pseudoginseng	848
29	matK_1R_kim / MatK_1326r	ACCCAGTCCATCTGGAAATCTTGGTCC / TCTAGCACACGAAAGTCGAAGT	Panax	Panax quinquefolius	848
81	matK_1R_kim / MatK_1326r	ACCCAGTCCATCTGGAAATCTTGGTCC / TCTAGCACACGAAAGTCGAAGT	Panax	Panax sp.	848
13	matK_1R_kim / MatK_1326r	ACCCAGTCCATCTGGAAATCTTGGTCC / TCTAGCACACGAAAGTCGAAGT	Panax	Panax stipuleanatus	848
12	matK_1R_kim / MatK_1326r	ACCCAGTCCATCTGGAAATCTTGGTCC / TCTAGCACACGAAAGTCGAAGT	Panax	Panax vietnamensis	848
82	matK_1R_kim / MatK_1326r	ACCCAGTCCATCTGGAAATCTTGGTCC / TCTAGCACACGAAAGTCGAAGT	Panax	Panax wangianus	848
32	matK_1R_kim / MatK_1326r	ACCCAGTCCATCTGGAAATCTTGGTCC / TCTAGCACACGAAAGTCGAAGT	Panax	Panax zingiberensis	848
327	matK_1R_kim / MatK_1326r	ACCCAGTCCATCTGGAAATCTTGGTCC / TCTAGCACACGAAAGTCGAAGT	Papaver	Papaver alpinum	857
320	matK_1R_kim / MatK_1326r	ACCCAGTCCATCTGGAAATCTTGGTCC / TCTAGCACACGAAAGTCGAAGT	Papaver	Papaver lateritium	857
220	matK_1R_kim / MatK_1326r	ACCCAGTCCATCTGGAAATCTTGGTCC / TCTAGCACACGAAAGTCGAAGT	Papaver	Papaver orientale	857
335	matK_1R_kim / MatK_1326r	ACCCAGTCCATCTGGAAATCTTGGTCC / TCTAGCACACGAAAGTCGAAGT	Papaver	Papaver triniifolium	857
350	matK_1R_kim / MatK_1326r	ACCCAGTCCATCTGGAAATCTTGGTCC / TCTAGCACACGAAAGTCGAAGT	Paranephelius	Paranephelius asperifolius	863
351	matK_1R_kim / MatK_1326r	ACCCAGTCCATCTGGAAATCTTGGTCC / TCTAGCACACGAAAGTCGAAGT	Paranephelius	Paranephelius ovatus	863
231	matK_1R_kim / MatK_1326r	ACCCAGTCCATCTGGAAATCTTGGTCC / TCTAGCACACGAAAGTCGAAGT	Parasenecio	Parasenecio hastatus	863
263	matK_1R_kim / MatK_1326r	ACCCAGTCCATCTGGAAATCTTGGTCC / TCTAGCACACGAAAGTCGAAGT	Pentaphorus	Pentaphorus foliolosus	863
485	matK_1R_kim / MatK_1326r	ACCCAGTCCATCTGGAAATCTTGGTCC / TCTAGCACACGAAAGTCGAAGT	Perezia	Perezia carthamoides	863
519	matK_1R_kim / MatK_1326r	ACCCAGTCCATCTGGAAATCTTGGTCC / TCTAGCACACGAAAGTCGAAGT	Perezia	Perezia purpurata	863
294	matK_1R_kim / MatK_1326r	ACCCAGTCCATCTGGAAATCTTGGTCC / TCTAGCACACGAAAGTCGAAGT	Perezia	Perezia recurvata	863
114	matK_1R_kim / MatK_1326r	ACCCAGTCCATCTGGAAATCTTGGTCC / TCTAGCACACGAAAGTCGAAGT	Pericallis	Pericallis hybrida	863
518	matK_1R_kim / MatK_1326r	ACCCAGTCCATCTGGAAATCTTGGTCC / TCTAGCACACGAAAGTCGAAGT	Pertya	Pertya scandens	863
1	matK_1R_kim / MatK_1326r	ACCCAGTCCATCTGGAAATCTTGGTCC / TCTAGCACACGAAAGTCGAAGT	Phaeanthus	Phaeanthus vietnamensis	857
446	matK_1R_kim / MatK_1326r	ACCCAGTCCATCTGGAAATCTTGGTCC / TCTAGCACACGAAAGTCGAAGT	Phaneroglossa	Phaneroglossa bolusii	863
361	matK_1R_kim / MatK_1326r	ACCCAGTCCATCTGGAAATCTTGGTCC / TCTAGCACACGAAAGTCGAAGT	Philoglossa	Philoglossa mimuloides	863
360	matK_1R_kim / MatK_1326r	ACCCAGTCCATCTGGAAATCTTGGTCC / TCTAGCACACGAAAGTCGAAGT	Philoglossa	Philoglossa purpureodisca	863
497	matK_1R_kim / MatK_1326r	ACCCAGTCCATCTGGAAATCTTGGTCC / TCTAGCACACGAAAGTCGAAGT	Picris	Picris pauciflora	857
500	matK_1R_kim / MatK_1326r	ACCCAGTCCATCTGGAAATCTTGGTCC / TCTAGCACACGAAAGTCGAAGT	Pieris	Pieris swinhoei	851
213	matK_1R_kim / MatK_1326r	ACCCAGTCCATCTGGAAATCTTGGTCC / TCTAGCACACGAAAGTCGAAGT	Pittosporopsis	Pittosporopsis kerrii	788
162	matK_1R_kim / MatK_1326r	ACCCAGTCCATCTGGAAATCTTGGTCC / TCTAGCACACGAAAGTCGAAGT	Pittosporum	Pittosporum anomalum	848
134	matK_1R_kim / MatK_1326r	ACCCAGTCCATCTGGAAATCTTGGTCC / TCTAGCACACGAAAGTCGAAGT	Pittosporum	Pittosporum brevicalyx	848
161	matK_1R_kim / MatK_1326r	ACCCAGTCCATCTGGAAATCTTGGTCC / TCTAGCACACGAAAGTCGAAGT	Pittosporum	Pittosporum colensoi	848
160	matK_1R_kim / MatK_1326r	ACCCAGTCCATCTGGAAATCTTGGTCC / TCTAGCACACGAAAGTCGAAGT	Pittosporum	Pittosporum crassicaule	848
159	matK_1R_kim / MatK_1326r	ACCCAGTCCATCTGGAAATCTTGGTCC / TCTAGCACACGAAAGTCGAAGT	Pittosporum	Pittosporum crassifolium	848
133	matK_1R_kim / MatK_1326r	ACCCAGTCCATCTGGAAATCTTGGTCC / TCTAGCACACGAAAGTCGAAGT	Pittosporum	Pittosporum crispulum	848
132	matK_1R_kim / MatK_1326r	ACCCAGTCCATCTGGAAATCTTGGTCC / TCTAGCACACGAAAGTCGAAGT	Pittosporum	Pittosporum daphniphylloides	848
158	matK_1R_kim / MatK_1326r	ACCCAGTCCATCTGGAAATCTTGGTCC / TCTAGCACACGAAAGTCGAAGT	Pittosporum	Pittosporum divaricatum	848
175	matK_1R_kim / MatK_1326r	ACCCAGTCCATCTGGAAATCTTGGTCC / TCTAGCACACGAAAGTCGAAGT	Pittosporum	Pittosporum eugenioides	848
109	matK_1R_kim / MatK_1326r	ACCCAGTCCATCTGGAAATCTTGGTCC / TCTAGCACACGAAAGTCGAAGT	Pittosporum	Pittosporum illicioides	848
78	matK_1R_kim / MatK_1326r	ACCCAGTCCATCTGGAAATCTTGGTCC / TCTAGCACACGAAAGTCGAAGT	Pittosporum	Pittosporum kerrii	848
131	matK_1R_kim / MatK_1326r	ACCCAGTCCATCTGGAAATCTTGGTCC / TCTAGCACACGAAAGTCGAAGT	Pittosporum	Pittosporum kunmingense	848
157	matK_1R_kim / MatK_1326r	ACCCAGTCCATCTGGAAATCTTGGTCC / TCTAGCACACGAAAGTCGAAGT	Pittosporum	Pittosporum lineare	848
130	matK_1R_kim / MatK_1326r	ACCCAGTCCATCTGGAAATCTTGGTCC / TCTAGCACACGAAAGTCGAAGT	Pittosporum	Pittosporum merrillianum	848
129	matK_1R_kim / MatK_1326r	ACCCAGTCCATCTGGAAATCTTGGTCC / TCTAGCACACGAAAGTCGAAGT	Pittosporum	Pittosporum napaulense	848
156	matK_1R_kim / MatK_1326r	ACCCAGTCCATCTGGAAATCTTGGTCC / TCTAGCACACGAAAGTCGAAGT	Pittosporum	Pittosporum obcordatum	848
128	matK_1R_kim / MatK_1326r	ACCCAGTCCATCTGGAAATCTTGGTCC / TCTAGCACACGAAAGTCGAAGT	Pittosporum	Pittosporum paniculiferum	848
127	matK_1R_kim / MatK_1326r	ACCCAGTCCATCTGGAAATCTTGGTCC / TCTAGCACACGAAAGTCGAAGT	Pittosporum	Pittosporum parvicapsulare	848
155	matK_1R_kim / MatK_1326r	ACCCAGTCCATCTGGAAATCTTGGTCC / TCTAGCACACGAAAGTCGAAGT	Pittosporum	Pittosporum patulum	848
126	matK_1R_kim / MatK_1326r	ACCCAGTCCATCTGGAAATCTTGGTCC / TCTAGCACACGAAAGTCGAAGT	Pittosporum	Pittosporum perryanum	848
154	matK_1R_kim / MatK_1326r	ACCCAGTCCATCTGGAAATCTTGGTCC / TCTAGCACACGAAAGTCGAAGT	Pittosporum	Pittosporum ralphii	848
153	matK_1R_kim / MatK_1326r	ACCCAGTCCATCTGGAAATCTTGGTCC / TCTAGCACACGAAAGTCGAAGT	Pittosporum	Pittosporum rigidum	848
117	matK_1R_kim / MatK_1326r	ACCCAGTCCATCTGGAAATCTTGGTCC / TCTAGCACACGAAAGTCGAAGT	Pittosporum	Pittosporum serpentinum	848
152	matK_1R_kim / MatK_1326r	ACCCAGTCCATCTGGAAATCTTGGTCC / TCTAGCACACGAAAGTCGAAGT	Pittosporum	Pittosporum tenuifolium	848
163	matK_1R_kim / MatK_1326r	ACCCAGTCCATCTGGAAATCTTGGTCC / TCTAGCACACGAAAGTCGAAGT	Pittosporum	Pittosporum tobira	848
125	matK_1R_kim / MatK_1326r	ACCCAGTCCATCTGGAAATCTTGGTCC / TCTAGCACACGAAAGTCGAAGT	Pittosporum	Pittosporum trigonocarpum	848
124	matK_1R_kim / MatK_1326r	ACCCAGTCCATCTGGAAATCTTGGTCC / TCTAGCACACGAAAGTCGAAGT	Pittosporum	Pittosporum truncatum	848
151	matK_1R_kim / MatK_1326r	ACCCAGTCCATCTGGAAATCTTGGTCC / TCTAGCACACGAAAGTCGAAGT	Pittosporum	Pittosporum turneri	848
150	matK_1R_kim / MatK_1326r	ACCCAGTCCATCTGGAAATCTTGGTCC / TCTAGCACACGAAAGTCGAAGT	Pittosporum	Pittosporum umbellatum	848
71	matK_1R_kim / MatK_1326r	ACCCAGTCCATCTGGAAATCTTGGTCC / TCTAGCACACGAAAGTCGAAGT	Pittosporum	Pittosporum undulatum	848
149	matK_1R_kim / MatK_1326r	ACCCAGTCCATCTGGAAATCTTGGTCC / TCTAGCACACGAAAGTCGAAGT	Pittosporum	Pittosporum virgatum	848
517	matK_1R_kim / MatK_1326r	ACCCAGTCCATCTGGAAATCTTGGTCC / TCTAGCACACGAAAGTCGAAGT	Plazia	Plazia daphnoides	863
402	matK_1R_kim / MatK_1326r	ACCCAGTCCATCTGGAAATCTTGGTCC / TCTAGCACACGAAAGTCGAAGT	Polydora	Polydora poskeana	863
111	matK_1R_kim / MatK_1326r	ACCCAGTCCATCTGGAAATCTTGGTCC / TCTAGCACACGAAAGTCGAAGT	Polyscias	Polyscias fruticosa	848
230	matK_1R_kim / MatK_1326r	ACCCAGTCCATCTGGAAATCTTGGTCC / TCTAGCACACGAAAGTCGAAGT	PREDICTED:	PREDICTED: Lactuca	863
229	matK_1R_kim / MatK_1326r	ACCCAGTCCATCTGGAAATCTTGGTCC / TCTAGCACACGAAAGTCGAAGT	PREDICTED:	PREDICTED: Lactuca	865
476	matK_1R_kim / MatK_1326r	ACCCAGTCCATCTGGAAATCTTGGTCC / TCTAGCACACGAAAGTCGAAGT	Prenanthes	Prenanthes sp.	863
399	matK_1R_kim / MatK_1326r	ACCCAGTCCATCTGGAAATCTTGGTCC / TCTAGCACACGAAAGTCGAAGT	Proteopsis	Proteopsis argentea	863
516	matK_1R_kim / MatK_1326r	ACCCAGTCCATCTGGAAATCTTGGTCC / TCTAGCACACGAAAGTCGAAGT	Psacalium	Psacalium paucicapitatum	863
50	matK_1R_kim / MatK_1326r	ACCCAGTCCATCTGGAAATCTTGGTCC / TCTAGCACACGAAAGTCGAAGT	Pseudobaeckea	Pseudobaeckea africana	857
49	matK_1R_kim / MatK_1326r	ACCCAGTCCATCTGGAAATCTTGGTCC / TCTAGCACACGAAAGTCGAAGT	Pseudobaeckea	Pseudobaeckea cordata	857
353	matK_1R_kim / MatK_1326r	ACCCAGTCCATCTGGAAATCTTGGTCC / TCTAGCACACGAAAGTCGAAGT	Pseudonoseris	Pseudonoseris discolor	863
352	matK_1R_kim / MatK_1326r	ACCCAGTCCATCTGGAAATCTTGGTCC / TCTAGCACACGAAAGTCGAAGT	Pseudonoseris	Pseudonoseris szyszylowiczii	863
7	matK_1R_kim / MatK_1326r	ACCCAGTCCATCTGGAAATCTTGGTCC / TCTAGCACACGAAAGTCGAAGT	Pseudostifftia	Pseudostifftia kingii	863
334	matK_1R_kim / MatK_1326r	ACCCAGTCCATCTGGAAATCTTGGTCC / TCTAGCACACGAAAGTCGAAGT	Psilostrophe	Psilostrophe gnaphalodes	863
480	matK_1R_kim / MatK_1326r	ACCCAGTCCATCTGGAAATCTTGGTCC / TCTAGCACACGAAAGTCGAAGT	Pterocypsela	Pterocypsela elata	863
477	matK_1R_kim / MatK_1326r	ACCCAGTCCATCTGGAAATCTTGGTCC / TCTAGCACACGAAAGTCGAAGT	Pterocypsela	Pterocypsela laciniata	863
478	matK_1R_kim / MatK_1326r	ACCCAGTCCATCTGGAAATCTTGGTCC / TCTAGCACACGAAAGTCGAAGT	Pterocypsela	Pterocypsela sonchus	863
563	matK_1R_kim / MatK_1326r	ACCCAGTCCATCTGGAAATCTTGGTCC / TCTAGCACACGAAAGTCGAAGT	Pteroxygonum	Pteroxygonum giraldii	854
58	matK_1R_kim / MatK_1326r	ACCCAGTCCATCTGGAAATCTTGGTCC / TCTAGCACACGAAAGTCGAAGT	Raspalia	Raspalia angulata	857
54	matK_1R_kim / MatK_1326r	ACCCAGTCCATCTGGAAATCTTGGTCC / TCTAGCACACGAAAGTCGAAGT	Raspalia	Raspalia dregeana	857
56	matK_1R_kim / MatK_1326r	ACCCAGTCCATCTGGAAATCTTGGTCC / TCTAGCACACGAAAGTCGAAGT	Raspalia	Raspalia globosa	857
57	matK_1R_kim / MatK_1326r	ACCCAGTCCATCTGGAAATCTTGGTCC / TCTAGCACACGAAAGTCGAAGT	Raspalia	Raspalia microphylla	857
53	matK_1R_kim / MatK_1326r	ACCCAGTCCATCTGGAAATCTTGGTCC / TCTAGCACACGAAAGTCGAAGT	Raspalia	Raspalia oblongifolia	857
55	matK_1R_kim / MatK_1326r	ACCCAGTCCATCTGGAAATCTTGGTCC / TCTAGCACACGAAAGTCGAAGT	Raspalia	Raspalia phylicoides	857
60	matK_1R_kim / MatK_1326r	ACCCAGTCCATCTGGAAATCTTGGTCC / TCTAGCACACGAAAGTCGAAGT	Raspalia	Raspalia sacculata	857
52	matK_1R_kim / MatK_1326r	ACCCAGTCCATCTGGAAATCTTGGTCC / TCTAGCACACGAAAGTCGAAGT	Raspalia	Raspalia stokoei	857
61	matK_1R_kim / MatK_1326r	ACCCAGTCCATCTGGAAATCTTGGTCC / TCTAGCACACGAAAGTCGAAGT	Raspalia	Raspalia trigyna	857
59	matK_1R_kim / MatK_1326r	ACCCAGTCCATCTGGAAATCTTGGTCC / TCTAGCACACGAAAGTCGAAGT	Raspalia	Raspalia variabilis	857
51	matK_1R_kim / MatK_1326r	ACCCAGTCCATCTGGAAATCTTGGTCC / TCTAGCACACGAAAGTCGAAGT	Raspalia	Raspalia villosa	857
62	matK_1R_kim / MatK_1326r	ACCCAGTCCATCTGGAAATCTTGGTCC / TCTAGCACACGAAAGTCGAAGT	Raspalia	Raspalia virgata	857
146	matK_1R_kim / MatK_1326r	ACCCAGTCCATCTGGAAATCTTGGTCC / TCTAGCACACGAAAGTCGAAGT	Raukaua	Raukaua gunnii	839
174	matK_1R_kim / MatK_1326r	ACCCAGTCCATCTGGAAATCTTGGTCC / TCTAGCACACGAAAGTCGAAGT	Raukaua	Raukaua anomalus	848
173	matK_1R_kim / MatK_1326r	ACCCAGTCCATCTGGAAATCTTGGTCC / TCTAGCACACGAAAGTCGAAGT	Raukaua	Raukaua edgerleyi	848
172	matK_1R_kim / MatK_1326r	ACCCAGTCCATCTGGAAATCTTGGTCC / TCTAGCACACGAAAGTCGAAGT	Raukaua	Raukaua simplex	848
515	matK_1R_kim / MatK_1326r	ACCCAGTCCATCTGGAAATCTTGGTCC / TCTAGCACACGAAAGTCGAAGT	Relhania	Relhania calycina	863
434	matK_1R_kim / MatK_1326r	ACCCAGTCCATCTGGAAATCTTGGTCC / TCTAGCACACGAAAGTCGAAGT	Relhania	Relhania pungens	863
454	matK_1R_kim / MatK_1326r	ACCCAGTCCATCTGGAAATCTTGGTCC / TCTAGCACACGAAAGTCGAAGT	Rheum	Rheum alexandrae	848
192	matK_1R_kim / MatK_1326r	ACCCAGTCCATCTGGAAATCTTGGTCC / TCTAGCACACGAAAGTCGAAGT	Rheum	Rheum altaicum	848
453	matK_1R_kim / MatK_1326r	ACCCAGTCCATCTGGAAATCTTGGTCC / TCTAGCACACGAAAGTCGAAGT	Rheum	Rheum compactum	848
416	matK_1R_kim / MatK_1326r	ACCCAGTCCATCTGGAAATCTTGGTCC / TCTAGCACACGAAAGTCGAAGT	Rheum	Rheum franzenbachii	848
309	matK_1R_kim / MatK_1326r	ACCCAGTCCATCTGGAAATCTTGGTCC / TCTAGCACACGAAAGTCGAAGT	Rheum	Rheum hotaoense	848
307	matK_1R_kim / MatK_1326r	ACCCAGTCCATCTGGAAATCTTGGTCC / TCTAGCACACGAAAGTCGAAGT	Rheum	Rheum laciniatum	848
458	matK_1R_kim / MatK_1326r	ACCCAGTCCATCTGGAAATCTTGGTCC / TCTAGCACACGAAAGTCGAAGT	Rheum	Rheum lhasaense	848
457	matK_1R_kim / MatK_1326r	ACCCAGTCCATCTGGAAATCTTGGTCC / TCTAGCACACGAAAGTCGAAGT	Rheum	Rheum likiangense	848
456	matK_1R_kim / MatK_1326r	ACCCAGTCCATCTGGAAATCTTGGTCC / TCTAGCACACGAAAGTCGAAGT	Rheum	Rheum nanum	848
310	matK_1R_kim / MatK_1326r	ACCCAGTCCATCTGGAAATCTTGGTCC / TCTAGCACACGAAAGTCGAAGT	Rheum	Rheum officinale	848
304	matK_1R_kim / MatK_1326r	ACCCAGTCCATCTGGAAATCTTGGTCC / TCTAGCACACGAAAGTCGAAGT	Rheum	Rheum palmatum	848
415	matK_1R_kim / MatK_1326r	ACCCAGTCCATCTGGAAATCTTGGTCC / TCTAGCACACGAAAGTCGAAGT	Rheum	Rheum rhaponticum	848
466	matK_1R_kim / MatK_1326r	ACCCAGTCCATCTGGAAATCTTGGTCC / TCTAGCACACGAAAGTCGAAGT	Rheum	Rheum sp.	848
305	matK_1R_kim / MatK_1326r	ACCCAGTCCATCTGGAAATCTTGGTCC / TCTAGCACACGAAAGTCGAAGT	Rheum	Rheum tanguticum	848
312	matK_1R_kim / MatK_1326r	ACCCAGTCCATCTGGAAATCTTGGTCC / TCTAGCACACGAAAGTCGAAGT	Rheum	Rheum tataricum	848
311	matK_1R_kim / MatK_1326r	ACCCAGTCCATCTGGAAATCTTGGTCC / TCTAGCACACGAAAGTCGAAGT	Rheum	Rheum undulatum	848
455	matK_1R_kim / MatK_1326r	ACCCAGTCCATCTGGAAATCTTGGTCC / TCTAGCACACGAAAGTCGAAGT	Rheum	Rheum wittrockii	848
432	matK_1R_kim / MatK_1326r	ACCCAGTCCATCTGGAAATCTTGGTCC / TCTAGCACACGAAAGTCGAAGT	Rheum	Rheum palaestinum	851
463	matK_1R_kim / MatK_1326r	ACCCAGTCCATCTGGAAATCTTGGTCC / TCTAGCACACGAAAGTCGAAGT	Rheum	Rheum forrestii	854
465	matK_1R_kim / MatK_1326r	ACCCAGTCCATCTGGAAATCTTGGTCC / TCTAGCACACGAAAGTCGAAGT	Rheum	Rheum globulosum	854
464	matK_1R_kim / MatK_1326r	ACCCAGTCCATCTGGAAATCTTGGTCC / TCTAGCACACGAAAGTCGAAGT	Rheum	Rheum kialense	854
467	matK_1R_kim / MatK_1326r	ACCCAGTCCATCTGGAAATCTTGGTCC / TCTAGCACACGAAAGTCGAAGT	Rheum	Rheum moorcroftianum	854
308	matK_1R_kim / MatK_1326r	ACCCAGTCCATCTGGAAATCTTGGTCC / TCTAGCACACGAAAGTCGAAGT	Rheum	Rheum nobile	854
470	matK_1R_kim / MatK_1326r	ACCCAGTCCATCTGGAAATCTTGGTCC / TCTAGCACACGAAAGTCGAAGT	Rheum	Rheum przewalskyi	854
462	matK_1R_kim / MatK_1326r	ACCCAGTCCATCTGGAAATCTTGGTCC / TCTAGCACACGAAAGTCGAAGT	Rheum	Rheum pumilum	854
468	matK_1R_kim / MatK_1326r	ACCCAGTCCATCTGGAAATCTTGGTCC / TCTAGCACACGAAAGTCGAAGT	Rheum	Rheum reticulatum	854
471	matK_1R_kim / MatK_1326r	ACCCAGTCCATCTGGAAATCTTGGTCC / TCTAGCACACGAAAGTCGAAGT	Rheum	Rheum rhomboideum	854
459	matK_1R_kim / MatK_1326r	ACCCAGTCCATCTGGAAATCTTGGTCC / TCTAGCACACGAAAGTCGAAGT	Rheum	Rheum sp.	854
472	matK_1R_kim / MatK_1326r	ACCCAGTCCATCTGGAAATCTTGGTCC / TCTAGCACACGAAAGTCGAAGT	Rheum	Rheum spiciforme	854
461	matK_1R_kim / MatK_1326r	ACCCAGTCCATCTGGAAATCTTGGTCC / TCTAGCACACGAAAGTCGAAGT	Rheum	Rheum sublanceolatum	854
306	matK_1R_kim / MatK_1326r	ACCCAGTCCATCTGGAAATCTTGGTCC / TCTAGCACACGAAAGTCGAAGT	Rheum	Rheum tanguticum	854
452	matK_1R_kim / MatK_1326r	ACCCAGTCCATCTGGAAATCTTGGTCC / TCTAGCACACGAAAGTCGAAGT	Rheum	Rheum tataricum	854
460	matK_1R_kim / MatK_1326r	ACCCAGTCCATCTGGAAATCTTGGTCC / TCTAGCACACGAAAGTCGAAGT	Rheum	Rheum tibeticum	854
469	matK_1R_kim / MatK_1326r	ACCCAGTCCATCTGGAAATCTTGGTCC / TCTAGCACACGAAAGTCGAAGT	Rheum	Rheum webbianum	854
417	matK_1R_kim / MatK_1326r	ACCCAGTCCATCTGGAAATCTTGGTCC / TCTAGCACACGAAAGTCGAAGT	Rhododendron	Rhododendron molle	851
252	matK_1R_kim / MatK_1326r	ACCCAGTCCATCTGGAAATCTTGGTCC / TCTAGCACACGAAAGTCGAAGT	Richterago	Richterago amplexifolia	863
251	matK_1R_kim / MatK_1326r	ACCCAGTCCATCTGGAAATCTTGGTCC / TCTAGCACACGAAAGTCGAAGT	Richterago	Richterago caulescens	863
250	matK_1R_kim / MatK_1326r	ACCCAGTCCATCTGGAAATCTTGGTCC / TCTAGCACACGAAAGTCGAAGT	Richterago	Richterago conduplicata	863
249	matK_1R_kim / MatK_1326r	ACCCAGTCCATCTGGAAATCTTGGTCC / TCTAGCACACGAAAGTCGAAGT	Richterago	Richterago discoidea	863
248	matK_1R_kim / MatK_1326r	ACCCAGTCCATCTGGAAATCTTGGTCC / TCTAGCACACGAAAGTCGAAGT	Richterago	Richterago elegans	863
247	matK_1R_kim / MatK_1326r	ACCCAGTCCATCTGGAAATCTTGGTCC / TCTAGCACACGAAAGTCGAAGT	Richterago	Richterago polymorpha	863
246	matK_1R_kim / MatK_1326r	ACCCAGTCCATCTGGAAATCTTGGTCC / TCTAGCACACGAAAGTCGAAGT	Richterago	Richterago polyphylla	863
245	matK_1R_kim / MatK_1326r	ACCCAGTCCATCTGGAAATCTTGGTCC / TCTAGCACACGAAAGTCGAAGT	Richterago	Richterago riparia	863
244	matK_1R_kim / MatK_1326r	ACCCAGTCCATCTGGAAATCTTGGTCC / TCTAGCACACGAAAGTCGAAGT	Richterago	Richterago stenophylla	863
219	matK_1R_kim / MatK_1326r	ACCCAGTCCATCTGGAAATCTTGGTCC / TCTAGCACACGAAAGTCGAAGT	Romneya	Romneya coulteri	857
70	matK_1R_kim / MatK_1326r	ACCCAGTCCATCTGGAAATCTTGGTCC / TCTAGCACACGAAAGTCGAAGT	Roussea	Roussea simplex	857
444	matK_1R_kim / MatK_1326r	ACCCAGTCCATCTGGAAATCTTGGTCC / TCTAGCACACGAAAGTCGAAGT	Ruprechtia	Ruprechtia apetala	854
554	matK_1R_kim / MatK_1326r	ACCCAGTCCATCTGGAAATCTTGGTCC / TCTAGCACACGAAAGTCGAAGT	Rytidosperma	Rytidosperma pallidum	857
382	matK_1R_kim / MatK_1326r	ACCCAGTCCATCTGGAAATCTTGGTCC / TCTAGCACACGAAAGTCGAAGT	Sampera	Sampera coriacea	854
383	matK_1R_kim / MatK_1326r	ACCCAGTCCATCTGGAAATCTTGGTCC / TCTAGCACACGAAAGTCGAAGT	Sampera	Sampera cuatrecasasii	854
232	matK_1R_kim / MatK_1326r	ACCCAGTCCATCTGGAAATCTTGGTCC / TCTAGCACACGAAAGTCGAAGT	Santolina	Santolina chamaecyparissus	863
171	matK_1R_kim / MatK_1326r	ACCCAGTCCATCTGGAAATCTTGGTCC / TCTAGCACACGAAAGTCGAAGT	Schefflera	Schefflera actinophylla	848
164	matK_1R_kim / MatK_1326r	ACCCAGTCCATCTGGAAATCTTGGTCC / TCTAGCACACGAAAGTCGAAGT	Schefflera	Schefflera delavayi	848
170	matK_1R_kim / MatK_1326r	ACCCAGTCCATCTGGAAATCTTGGTCC / TCTAGCACACGAAAGTCGAAGT	Schefflera	Schefflera digitata	848
120	matK_1R_kim / MatK_1326r	ACCCAGTCCATCTGGAAATCTTGGTCC / TCTAGCACACGAAAGTCGAAGT	Schefflera	Schefflera heptaphylla	848
426	matK_1R_kim / MatK_1326r	ACCCAGTCCATCTGGAAATCTTGGTCC / TCTAGCACACGAAAGTCGAAGT	Schizanthus	Schizanthus pinnatus	857
286	matK_1R_kim / MatK_1326r	ACCCAGTCCATCTGGAAATCTTGGTCC / TCTAGCACACGAAAGTCGAAGT	Schlechtendalia	Schlechtendalia luzulifolia	857
514	matK_1R_kim / MatK_1326r	ACCCAGTCCATCTGGAAATCTTGGTCC / TCTAGCACACGAAAGTCGAAGT	Scolymus	Scolymus maculatus	863
224	matK_1R_kim / MatK_1326r	ACCCAGTCCATCTGGAAATCTTGGTCC / TCTAGCACACGAAAGTCGAAGT	Senecio	Senecio integerrimus	863
513	matK_1R_kim / MatK_1326r	ACCCAGTCCATCTGGAAATCTTGGTCC / TCTAGCACACGAAAGTCGAAGT	Senecio	Senecio polypodioides	863
347	matK_1R_kim / MatK_1326r	ACCCAGTCCATCTGGAAATCTTGGTCC / TCTAGCACACGAAAGTCGAAGT	Sinclairia	Sinclairia caducifolia	863
346	matK_1R_kim / MatK_1326r	ACCCAGTCCATCTGGAAATCTTGGTCC / TCTAGCACACGAAAGTCGAAGT	Sinclairia	Sinclairia deamii	863
345	matK_1R_kim / MatK_1326r	ACCCAGTCCATCTGGAAATCTTGGTCC / TCTAGCACACGAAAGTCGAAGT	Sinclairia	Sinclairia discolor	863
344	matK_1R_kim / MatK_1326r	ACCCAGTCCATCTGGAAATCTTGGTCC / TCTAGCACACGAAAGTCGAAGT	Sinclairia	Sinclairia glabra	863
336	matK_1R_kim / MatK_1326r	ACCCAGTCCATCTGGAAATCTTGGTCC / TCTAGCACACGAAAGTCGAAGT	Sinclairia	Sinclairia ismaelis	863
341	matK_1R_kim / MatK_1326r	ACCCAGTCCATCTGGAAATCTTGGTCC / TCTAGCACACGAAAGTCGAAGT	Sinclairia	Sinclairia liebmannii	863
343	matK_1R_kim / MatK_1326r	ACCCAGTCCATCTGGAAATCTTGGTCC / TCTAGCACACGAAAGTCGAAGT	Sinclairia	Sinclairia moorei	863
348	matK_1R_kim / MatK_1326r	ACCCAGTCCATCTGGAAATCTTGGTCC / TCTAGCACACGAAAGTCGAAGT	Sinclairia	Sinclairia polyantha	863
340	matK_1R_kim / MatK_1326r	ACCCAGTCCATCTGGAAATCTTGGTCC / TCTAGCACACGAAAGTCGAAGT	Sinclairia	Sinclairia similis	863
342	matK_1R_kim / MatK_1326r	ACCCAGTCCATCTGGAAATCTTGGTCC / TCTAGCACACGAAAGTCGAAGT	Sinclairia	Sinclairia sublobata	863
565	matK_1R_kim / MatK_1326r	ACCCAGTCCATCTGGAAATCTTGGTCC / TCTAGCACACGAAAGTCGAAGT	Smallanthus	Smallanthus maculatus	869
166	matK_1R_kim / MatK_1326r	ACCCAGTCCATCTGGAAATCTTGGTCC / TCTAGCACACGAAAGTCGAAGT	Solanum	Solanum lyratum	857
292	matK_1R_kim / MatK_1326r	ACCCAGTCCATCTGGAAATCTTGGTCC / TCTAGCACACGAAAGTCGAAGT	Sonchus	Sonchus fruticosus	863
512	matK_1R_kim / MatK_1326r	ACCCAGTCCATCTGGAAATCTTGGTCC / TCTAGCACACGAAAGTCGAAGT	Sonchus	Sonchus oleraceus	863
293	matK_1R_kim / MatK_1326r	ACCCAGTCCATCTGGAAATCTTGGTCC / TCTAGCACACGAAAGTCGAAGT	Sonchus	Sonchus ustulatus	863
8	matK_1R_kim / MatK_1326r	ACCCAGTCCATCTGGAAATCTTGGTCC / TCTAGCACACGAAAGTCGAAGT	Sporadanthus	Sporadanthus interruptus	857
278	matK_1R_kim / MatK_1326r	ACCCAGTCCATCTGGAAATCTTGGTCC / TCTAGCACACGAAAGTCGAAGT	Stenopadus	Stenopadus talaumifolius	863
356	matK_1R_kim / MatK_1326r	ACCCAGTCCATCTGGAAATCTTGGTCC / TCTAGCACACGAAAGTCGAAGT	Stephanbeckia	Stephanbeckia plumosa	863
277	matK_1R_kim / MatK_1326r	ACCCAGTCCATCTGGAAATCTTGGTCC / TCTAGCACACGAAAGTCGAAGT	Stifftia	Stifftia cf.	863
511	matK_1R_kim / MatK_1326r	ACCCAGTCCATCTGGAAATCTTGGTCC / TCTAGCACACGAAAGTCGAAGT	Stifftia	Stifftia chrysantha	863
510	matK_1R_kim / MatK_1326r	ACCCAGTCCATCTGGAAATCTTGGTCC / TCTAGCACACGAAAGTCGAAGT	Stokesia	Stokesia laevis	863
509	matK_1R_kim / MatK_1326r	ACCCAGTCCATCTGGAAATCTTGGTCC / TCTAGCACACGAAAGTCGAAGT	Stomatochaeta	Stomatochaeta condensata	863
397	matK_1R_kim / MatK_1326r	ACCCAGTCCATCTGGAAATCTTGGTCC / TCTAGCACACGAAAGTCGAAGT	Strobocalyx	Strobocalyx arborea	863
9	matK_1R_kim / MatK_1326r	ACCCAGTCCATCTGGAAATCTTGGTCC / TCTAGCACACGAAAGTCGAAGT	Stylophorum	Stylophorum diphyllum	857
242	matK_1R_kim / MatK_1326r	ACCCAGTCCATCTGGAAATCTTGGTCC / TCTAGCACACGAAAGTCGAAGT	Tarchonanthus	Tarchonanthus camphoratus	863
143	matK_1R_kim / MatK_1326r	ACCCAGTCCATCTGGAAATCTTGGTCC / TCTAGCACACGAAAGTCGAAGT	Tetrapanax	Tetrapanax papyrifer	848
22	matK_1R_kim / MatK_1326r	ACCCAGTCCATCTGGAAATCTTGGTCC / TCTAGCACACGAAAGTCGAAGT	Thalassia	Thalassia hemprichii	857
69	matK_1R_kim / MatK_1326r	ACCCAGTCCATCTGGAAATCTTGGTCC / TCTAGCACACGAAAGTCGAAGT	Torricellia	Torricellia tiliifolia	857
225	matK_1R_kim / MatK_1326r	ACCCAGTCCATCTGGAAATCTTGGTCC / TCTAGCACACGAAAGTCGAAGT	Tragopogon	Tragopogon dubius	863
80	matK_1R_kim / MatK_1326r	ACCCAGTCCATCTGGAAATCTTGGTCC / TCTAGCACACGAAAGTCGAAGT	Trevesia	Trevesia palmata	848
508	matK_1R_kim / MatK_1326r	ACCCAGTCCATCTGGAAATCTTGGTCC / TCTAGCACACGAAAGTCGAAGT	Trichocline	Trichocline boecheri	863
507	matK_1R_kim / MatK_1326r	ACCCAGTCCATCTGGAAATCTTGGTCC / TCTAGCACACGAAAGTCGAAGT	Trixis	Trixis divaricata	863
436	matK_1R_kim / MatK_1326r	ACCCAGTCCATCTGGAAATCTTGGTCC / TCTAGCACACGAAAGTCGAAGT	Urmenetea	Urmenetea atacamensis	863
212	matK_1R_kim / MatK_1326r	ACCCAGTCCATCTGGAAATCTTGGTCC / TCTAGCACACGAAAGTCGAAGT	Vahlia	Vahlia capensis	788
223	matK_1R_kim / MatK_1326r	ACCCAGTCCATCTGGAAATCTTGGTCC / TCTAGCACACGAAAGTCGAAGT	Vernonia	Vernonia baldwinii	863
506	matK_1R_kim / MatK_1326r	ACCCAGTCCATCTGGAAATCTTGGTCC / TCTAGCACACGAAAGTCGAAGT	Warionia	Warionia saharae	863
276	matK_1R_kim / MatK_1326r	ACCCAGTCCATCTGGAAATCTTGGTCC / TCTAGCACACGAAAGTCGAAGT	Wunderlichia	Wunderlichia cruelsiana	863
275	matK_1R_kim / MatK_1326r	ACCCAGTCCATCTGGAAATCTTGGTCC / TCTAGCACACGAAAGTCGAAGT	Wunderlichia	Wunderlichia mirabilis	863
274	matK_1R_kim / MatK_1326r	ACCCAGTCCATCTGGAAATCTTGGTCC / TCTAGCACACGAAAGTCGAAGT	Wunderlichia	Wunderlichia senaeii	863
505	matK_1R_kim / MatK_1326r	ACCCAGTCCATCTGGAAATCTTGGTCC / TCTAGCACACGAAAGTCGAAGT	Youngia	Youngia japonica	863
21	matK_1R_kim / MatK_1326r	ACCCAGTCCATCTGGAAATCTTGGTCC / TCTAGCACACGAAAGTCGAAGT	Zostera	Zostera marina	857
20	matK_1R_kim / MatK_1326r	ACCCAGTCCATCTGGAAATCTTGGTCC / TCTAGCACACGAAAGTCGAAGT	Zostera	Zostera noltii	857
1106	matK_1R_kim / matK3.2	ACCCAGTCCATCTGGAAATCTTGGTCC / CTTCCTCTGTAAAGAATTC	Acanthocalycium	Acanthocalycium spiniflorum	939
1175	matK_1R_kim / matK3.2	ACCCAGTCCATCTGGAAATCTTGGTCC / CTTCCTCTGTAAAGAATTC	Acanthocalycium	Acanthocalycium glaucum	945
1328	matK_1R_kim / matK3.2	ACCCAGTCCATCTGGAAATCTTGGTCC / CTTCCTCTGTAAAGAATTC	Adenocarpus	Adenocarpus artemisiifolius	948
1316	matK_1R_kim / matK3.2	ACCCAGTCCATCTGGAAATCTTGGTCC / CTTCCTCTGTAAAGAATTC	Adenocarpus	Adenocarpus complicatus	948
1324	matK_1R_kim / matK3.2	ACCCAGTCCATCTGGAAATCTTGGTCC / CTTCCTCTGTAAAGAATTC	Aeschynomene	Aeschynomene deightonii	957
942	matK_1R_kim / matK3.2	ACCCAGTCCATCTGGAAATCTTGGTCC / CTTCCTCTGTAAAGAATTC	Andira	Andira aubletii	945
1344	matK_1R_kim / matK3.2	ACCCAGTCCATCTGGAAATCTTGGTCC / CTTCCTCTGTAAAGAATTC	Andira	Andira ormosioides	957
1348	matK_1R_kim / matK3.2	ACCCAGTCCATCTGGAAATCTTGGTCC / CTTCCTCTGTAAAGAATTC	Andira	Andira anthelmia	960
1347	matK_1R_kim / matK3.2	ACCCAGTCCATCTGGAAATCTTGGTCC / CTTCCTCTGTAAAGAATTC	Andira	Andira fraxinifolia	960
1346	matK_1R_kim / matK3.2	ACCCAGTCCATCTGGAAATCTTGGTCC / CTTCCTCTGTAAAGAATTC	Andira	Andira legalis	960
1345	matK_1R_kim / matK3.2	ACCCAGTCCATCTGGAAATCTTGGTCC / CTTCCTCTGTAAAGAATTC	Andira	Andira nitida	960
1200	matK_1R_kim / matK3.2	ACCCAGTCCATCTGGAAATCTTGGTCC / CTTCCTCTGTAAAGAATTC	Angylocalyx	Angylocalyx braunii	948
896	matK_1R_kim / matK3.2	ACCCAGTCCATCTGGAAATCTTGGTCC / CTTCCTCTGTAAAGAATTC	Arapatiella	Arapatiella psilophylla	945
1155	matK_1R_kim / matK3.2	ACCCAGTCCATCTGGAAATCTTGGTCC / CTTCCTCTGTAAAGAATTC	Arcoa	Arcoa gonavensis	945
1327	matK_1R_kim / matK3.2	ACCCAGTCCATCTGGAAATCTTGGTCC / CTTCCTCTGTAAAGAATTC	Argyrocytisus	Argyrocytisus battandieri	948
1315	matK_1R_kim / matK3.2	ACCCAGTCCATCTGGAAATCTTGGTCC / CTTCCTCTGTAAAGAATTC	Argyrolobium	Argyrolobium uniflorum	948
1105	matK_1R_kim / matK3.2	ACCCAGTCCATCTGGAAATCTTGGTCC / CTTCCTCTGTAAAGAATTC	Armatocereus	Armatocereus procerus	945
1024	matK_1R_kim / matK3.2	ACCCAGTCCATCTGGAAATCTTGGTCC / CTTCCTCTGTAAAGAATTC	Arrojadoa	Arrojadoa rhodantha	945
1021	matK_1R_kim / matK3.2	ACCCAGTCCATCTGGAAATCTTGGTCC / CTTCCTCTGTAAAGAATTC	Arthrocereus	Arthrocereus glaziovii	945
913	matK_1R_kim / matK3.2	ACCCAGTCCATCTGGAAATCTTGGTCC / CTTCCTCTGTAAAGAATTC	Asarum	Asarum epigynum	948
1116	matK_1R_kim / matK3.2	ACCCAGTCCATCTGGAAATCTTGGTCC / CTTCCTCTGTAAAGAATTC	Asarum	Asarum geophilum	948
1115	matK_1R_kim / matK3.2	ACCCAGTCCATCTGGAAATCTTGGTCC / CTTCCTCTGTAAAGAATTC	Asarum	Asarum yunnanense	948
1030	matK_1R_kim / matK3.2	ACCCAGTCCATCTGGAAATCTTGGTCC / CTTCCTCTGTAAAGAATTC	Asarum	Asarum shuttleworthii	954
889	matK_1R_kim / matK3.2	ACCCAGTCCATCTGGAAATCTTGGTCC / CTTCCTCTGTAAAGAATTC	Astragalus	Astragalus alpinus	2100
1208	matK_1R_kim / matK3.2	ACCCAGTCCATCTGGAAATCTTGGTCC / CTTCCTCTGTAAAGAATTC	Ateleia	Ateleia glazioveana	948
1498	matK_1R_kim / matK3.2	ACCCAGTCCATCTGGAAATCTTGGTCC / CTTCCTCTGTAAAGAATTC	Augouardia	Augouardia letestui	945
1253	matK_1R_kim / matK3.2	ACCCAGTCCATCTGGAAATCTTGGTCC / CTTCCTCTGTAAAGAATTC	Axyris	Axyris prostrata	945
1372	matK_1R_kim / matK3.2	ACCCAGTCCATCTGGAAATCTTGGTCC / CTTCCTCTGTAAAGAATTC	Baikiaea	Baikiaea insignis	951
1229	matK_1R_kim / matK3.2	ACCCAGTCCATCTGGAAATCTTGGTCC / CTTCCTCTGTAAAGAATTC	Baikiaea	Baikiaea plurijuga	951
1542	matK_1R_kim / matK3.2	ACCCAGTCCATCTGGAAATCTTGGTCC / CTTCCTCTGTAAAGAATTC	Baphia	Baphia eriocalyx	948
1538	matK_1R_kim / matK3.2	ACCCAGTCCATCTGGAAATCTTGGTCC / CTTCCTCTGTAAAGAATTC	Baphia	Baphia laurifolia	948
1537	matK_1R_kim / matK3.2	ACCCAGTCCATCTGGAAATCTTGGTCC / CTTCCTCTGTAAAGAATTC	Baphia	Baphia leptostemma	948
1541	matK_1R_kim / matK3.2	ACCCAGTCCATCTGGAAATCTTGGTCC / CTTCCTCTGTAAAGAATTC	Baphia	Baphia madagascariensis	948
1540	matK_1R_kim / matK3.2	ACCCAGTCCATCTGGAAATCTTGGTCC / CTTCCTCTGTAAAGAATTC	Baphia	Baphia massaiensis	948
1539	matK_1R_kim / matK3.2	ACCCAGTCCATCTGGAAATCTTGGTCC / CTTCCTCTGTAAAGAATTC	Baphia	Baphia punctulata	948
1197	matK_1R_kim / matK3.2	ACCCAGTCCATCTGGAAATCTTGGTCC / CTTCCTCTGTAAAGAATTC	Barnebydendron	Barnebydendron riedelii	945
943	matK_1R_kim / matK3.2	ACCCAGTCCATCTGGAAATCTTGGTCC / CTTCCTCTGTAAAGAATTC	Batesia	Batesia floribunda	945
1031	matK_1R_kim / matK3.2	ACCCAGTCCATCTGGAAATCTTGGTCC / CTTCCTCTGTAAAGAATTC	Bauhinia	Bauhinia bracteata	951
1257	matK_1R_kim / matK3.2	ACCCAGTCCATCTGGAAATCTTGGTCC / CTTCCTCTGTAAAGAATTC	Begonia	Begonia filiformis	945
1230	matK_1R_kim / matK3.2	ACCCAGTCCATCTGGAAATCTTGGTCC / CTTCCTCTGTAAAGAATTC	Begonia	Begonia guangxiensis	945
1281	matK_1R_kim / matK3.2	ACCCAGTCCATCTGGAAATCTTGGTCC / CTTCCTCTGTAAAGAATTC	Begonia	Begonia jingxiensis	945
1260	matK_1R_kim / matK3.2	ACCCAGTCCATCTGGAAATCTTGGTCC / CTTCCTCTGTAAAGAATTC	Begonia	Begonia liuyanii	945
1259	matK_1R_kim / matK3.2	ACCCAGTCCATCTGGAAATCTTGGTCC / CTTCCTCTGTAAAGAATTC	Begonia	Begonia luochengensis	945
1544	matK_1R_kim / matK3.2	ACCCAGTCCATCTGGAAATCTTGGTCC / CTTCCTCTGTAAAGAATTC	Begonia	Begonia pedatifida	945
1233	matK_1R_kim / matK3.2	ACCCAGTCCATCTGGAAATCTTGGTCC / CTTCCTCTGTAAAGAATTC	Begonia	Begonia pulchrifolia	945
1331	matK_1R_kim / matK3.2	ACCCAGTCCATCTGGAAATCTTGGTCC / CTTCCTCTGTAAAGAATTC	Begonia	Begonia retinervia	945
1571	matK_1R_kim / matK3.2	ACCCAGTCCATCTGGAAATCTTGGTCC / CTTCCTCTGTAAAGAATTC	Begonia	Begonia smithiana	945
1261	matK_1R_kim / matK3.2	ACCCAGTCCATCTGGAAATCTTGGTCC / CTTCCTCTGTAAAGAATTC	Begonia	Begonia subcoriacea	945
1195	matK_1R_kim / matK3.2	ACCCAGTCCATCTGGAAATCTTGGTCC / CTTCCTCTGTAAAGAATTC	Begonia	Begonia versicolor	945
1258	matK_1R_kim / matK3.2	ACCCAGTCCATCTGGAAATCTTGGTCC / CTTCCTCTGTAAAGAATTC	Begonia	Begonia wangii	945
907	matK_1R_kim / matK3.2	ACCCAGTCCATCTGGAAATCTTGGTCC / CTTCCTCTGTAAAGAATTC	Biancaea	Biancaea decapetala	945
1271	matK_1R_kim / matK3.2	ACCCAGTCCATCTGGAAATCTTGGTCC / CTTCCTCTGTAAAGAATTC	Blitum	Blitum bonus-henricus	923
1270	matK_1R_kim / matK3.2	ACCCAGTCCATCTGGAAATCTTGGTCC / CTTCCTCTGTAAAGAATTC	Blitum	Blitum bonus-henricus	945
1269	matK_1R_kim / matK3.2	ACCCAGTCCATCTGGAAATCTTGGTCC / CTTCCTCTGTAAAGAATTC	Blitum	Blitum bonus-henricus	946
1513	matK_1R_kim / matK3.2	ACCCAGTCCATCTGGAAATCTTGGTCC / CTTCCTCTGTAAAGAATTC	Bocoa	Bocoa viridiflora	948
1511	matK_1R_kim / matK3.2	ACCCAGTCCATCTGGAAATCTTGGTCC / CTTCCTCTGTAAAGAATTC	Bocoa	Bocoa prouacensis	969
1353	matK_1R_kim / matK3.2	ACCCAGTCCATCTGGAAATCTTGGTCC / CTTCCTCTGTAAAGAATTC	Bolusanthus	Bolusanthus speciosus	948
1228	matK_1R_kim / matK3.2	ACCCAGTCCATCTGGAAATCTTGGTCC / CTTCCTCTGTAAAGAATTC	Brandzeia	Brandzeia filicifolia	945
1001	matK_1R_kim / matK3.2	ACCCAGTCCATCTGGAAATCTTGGTCC / CTTCCTCTGTAAAGAATTC	Brasilicereus	Brasilicereus markgrafii	945
1104	matK_1R_kim / matK3.2	ACCCAGTCCATCTGGAAATCTTGGTCC / CTTCCTCTGTAAAGAATTC	Browningia	Browningia candelaris	945
1181	matK_1R_kim / matK3.2	ACCCAGTCCATCTGGAAATCTTGGTCC / CTTCCTCTGTAAAGAATTC	Browningia	Browningia chlorocarpa	945
1182	matK_1R_kim / matK3.2	ACCCAGTCCATCTGGAAATCTTGGTCC / CTTCCTCTGTAAAGAATTC	Browningia	Browningia hertlingiana	945
1154	matK_1R_kim / matK3.2	ACCCAGTCCATCTGGAAATCTTGGTCC / CTTCCTCTGTAAAGAATTC	Burkea	Burkea africana	945
1033	matK_1R_kim / matK3.2	ACCCAGTCCATCTGGAAATCTTGGTCC / CTTCCTCTGTAAAGAATTC	Bussea	Bussea occidentalis	945
1363	matK_1R_kim / matK3.2	ACCCAGTCCATCTGGAAATCTTGGTCC / CTTCCTCTGTAAAGAATTC	Cadia	Cadia commersoniana	948
1362	matK_1R_kim / matK3.2	ACCCAGTCCATCTGGAAATCTTGGTCC / CTTCCTCTGTAAAGAATTC	Cadia	Cadia ellisiana	948
1515	matK_1R_kim / matK3.2	ACCCAGTCCATCTGGAAATCTTGGTCC / CTTCCTCTGTAAAGAATTC	Caesalpinia	Caesalpinia glandulosopedicellata	944
1159	matK_1R_kim / matK3.2	ACCCAGTCCATCTGGAAATCTTGGTCC / CTTCCTCTGTAAAGAATTC	Caesalpinia	Caesalpinia andamanica	945
965	matK_1R_kim / matK3.2	ACCCAGTCCATCTGGAAATCTTGGTCC / CTTCCTCTGTAAAGAATTC	Caesalpinia	Caesalpinia digyna	945
1152	matK_1R_kim / matK3.2	ACCCAGTCCATCTGGAAATCTTGGTCC / CTTCCTCTGTAAAGAATTC	Caesalpinia	Caesalpinia gracilis	945
994	matK_1R_kim / matK3.2	ACCCAGTCCATCTGGAAATCTTGGTCC / CTTCCTCTGTAAAGAATTC	Caesalpinia	Caesalpinia pulcherrima	945
1280	matK_1R_kim / matK3.2	ACCCAGTCCATCTGGAAATCTTGGTCC / CTTCCTCTGTAAAGAATTC	Calandrinia	Calandrinia granulifera	951
1150	matK_1R_kim / matK3.2	ACCCAGTCCATCTGGAAATCTTGGTCC / CTTCCTCTGTAAAGAATTC	Campsiandra	Campsiandra comosa	945
944	matK_1R_kim / matK3.2	ACCCAGTCCATCTGGAAATCTTGGTCC / CTTCCTCTGTAAAGAATTC	Cassia	Cassia leptophylla	945
894	matK_1R_kim / matK3.2	ACCCAGTCCATCTGGAAATCTTGGTCC / CTTCCTCTGTAAAGAATTC	Cassia	Cassia brewsteri	951
949	matK_1R_kim / matK3.2	ACCCAGTCCATCTGGAAATCTTGGTCC / CTTCCTCTGTAAAGAATTC	Cassia	Cassia fistula	951
1149	matK_1R_kim / matK3.2	ACCCAGTCCATCTGGAAATCTTGGTCC / CTTCCTCTGTAAAGAATTC	Cassia	Cassia grandis	951
966	matK_1R_kim / matK3.2	ACCCAGTCCATCTGGAAATCTTGGTCC / CTTCCTCTGTAAAGAATTC	Cassia	Cassia javanica	951
1366	matK_1R_kim / matK3.2	ACCCAGTCCATCTGGAAATCTTGGTCC / CTTCCTCTGTAAAGAATTC	Cenostigma	Cenostigma gardnerianum	945
1517	matK_1R_kim / matK3.2	ACCCAGTCCATCTGGAAATCTTGGTCC / CTTCCTCTGTAAAGAATTC	Cenostigma	Cenostigma marginatum	945
1518	matK_1R_kim / matK3.2	ACCCAGTCCATCTGGAAATCTTGGTCC / CTTCCTCTGTAAAGAATTC	Cenostigma	Cenostigma tocantinum	945
1323	matK_1R_kim / matK3.2	ACCCAGTCCATCTGGAAATCTTGGTCC / CTTCCTCTGTAAAGAATTC	Centrostachys	Centrostachys aquatica	939
1318	matK_1R_kim / matK3.2	ACCCAGTCCATCTGGAAATCTTGGTCC / CTTCCTCTGTAAAGAATTC	Cephalocereus	Cephalocereus tetetzo	951
1162	matK_1R_kim / matK3.2	ACCCAGTCCATCTGGAAATCTTGGTCC / CTTCCTCTGTAAAGAATTC	Cercidium	Cercidium andicola	945
1103	matK_1R_kim / matK3.2	ACCCAGTCCATCTGGAAATCTTGGTCC / CTTCCTCTGTAAAGAATTC	Cereus	Cereus aethiops	945
1161	matK_1R_kim / matK3.2	ACCCAGTCCATCTGGAAATCTTGGTCC / CTTCCTCTGTAAAGAATTC	Cereus	Cereus alacriportanus	945
911	matK_1R_kim / matK3.2	ACCCAGTCCATCTGGAAATCTTGGTCC / CTTCCTCTGTAAAGAATTC	Cereus	Cereus fernambucensis	945
1312	matK_1R_kim / matK3.2	ACCCAGTCCATCTGGAAATCTTGGTCC / CTTCCTCTGTAAAGAATTC	Chamaecytisus	Chamaecytisus proliferus	948
1004	matK_1R_kim / matK3.2	ACCCAGTCCATCTGGAAATCTTGGTCC / CTTCCTCTGTAAAGAATTC	Cipocereus	Cipocereus minensis	945
1279	matK_1R_kim / matK3.2	ACCCAGTCCATCTGGAAATCTTGGTCC / CTTCCTCTGTAAAGAATTC	Cistanthe	Cistanthe grandiflora	951
1509	matK_1R_kim / matK3.2	ACCCAGTCCATCTGGAAATCTTGGTCC / CTTCCTCTGTAAAGAATTC	Clathrotropis	Clathrotropis nitida	948
1508	matK_1R_kim / matK3.2	ACCCAGTCCATCTGGAAATCTTGGTCC / CTTCCTCTGTAAAGAATTC	Clathrotropis	Clathrotropis paradoxa	948
995	matK_1R_kim / matK3.2	ACCCAGTCCATCTGGAAATCTTGGTCC / CTTCCTCTGTAAAGAATTC	Cleistocactus	Cleistocactus baumannii	939
956	matK_1R_kim / matK3.2	ACCCAGTCCATCTGGAAATCTTGGTCC / CTTCCTCTGTAAAGAATTC	Cleistocactus	Cleistocactus hyalacanthus	939
1102	matK_1R_kim / matK3.2	ACCCAGTCCATCTGGAAATCTTGGTCC / CTTCCTCTGTAAAGAATTC	Cleistocactus	Cleistocactus parviflorus	939
1007	matK_1R_kim / matK3.2	ACCCAGTCCATCTGGAAATCTTGGTCC / CTTCCTCTGTAAAGAATTC	Cleistocactus	Cleistocactus ritteri	939
1101	matK_1R_kim / matK3.2	ACCCAGTCCATCTGGAAATCTTGGTCC / CTTCCTCTGTAAAGAATTC	Cleistocactus	Cleistocactus tupizensis	939
1005	matK_1R_kim / matK3.2	ACCCAGTCCATCTGGAAATCTTGGTCC / CTTCCTCTGTAAAGAATTC	Cleistocactus	Cleistocactus icosagonus	945
998	matK_1R_kim / matK3.2	ACCCAGTCCATCTGGAAATCTTGGTCC / CTTCCTCTGTAAAGAATTC	Cleistocactus	Cleistocactus samaipatanus	945
1015	matK_1R_kim / matK3.2	ACCCAGTCCATCTGGAAATCTTGGTCC / CTTCCTCTGTAAAGAATTC	Cleistocactus	Cleistocactus sepium	945
1180	matK_1R_kim / matK3.2	ACCCAGTCCATCTGGAAATCTTGGTCC / CTTCCTCTGTAAAGAATTC	Coleocephalocereus	Coleocephalocereus fluminensis	945
902	matK_1R_kim / matK3.2	ACCCAGTCCATCTGGAAATCTTGGTCC / CTTCCTCTGTAAAGAATTC	Colvillea	Colvillea racemosa	945
903	matK_1R_kim / matK3.2	ACCCAGTCCATCTGGAAATCTTGGTCC / CTTCCTCTGTAAAGAATTC	Conzattia	Conzattia multiflora	945
1497	matK_1R_kim / matK3.2	ACCCAGTCCATCTGGAAATCTTGGTCC / CTTCCTCTGTAAAGAATTC	Copaifera	Copaifera mildbraedii	951
1212	matK_1R_kim / matK3.2	ACCCAGTCCATCTGGAAATCTTGGTCC / CTTCCTCTGTAAAGAATTC	Copaifera	Copaifera officinalis	951
1496	matK_1R_kim / matK3.2	ACCCAGTCCATCTGGAAATCTTGGTCC / CTTCCTCTGTAAAGAATTC	Copaifera	Copaifera religiosa	951
1371	matK_1R_kim / matK3.2	ACCCAGTCCATCTGGAAATCTTGGTCC / CTTCCTCTGTAAAGAATTC	Copaifera	Copaifera sp.	951
1187	matK_1R_kim / matK3.2	ACCCAGTCCATCTGGAAATCTTGGTCC / CTTCCTCTGTAAAGAATTC	Copiapoa	Copiapoa bridgesii	945
1100	matK_1R_kim / matK3.2	ACCCAGTCCATCTGGAAATCTTGGTCC / CTTCCTCTGTAAAGAATTC	Copiapoa	Copiapoa cinerascens	945
1099	matK_1R_kim / matK3.2	ACCCAGTCCATCTGGAAATCTTGGTCC / CTTCCTCTGTAAAGAATTC	Copiapoa	Copiapoa coquimbana	945
1098	matK_1R_kim / matK3.2	ACCCAGTCCATCTGGAAATCTTGGTCC / CTTCCTCTGTAAAGAATTC	Copiapoa	Copiapoa humilis	945
1186	matK_1R_kim / matK3.2	ACCCAGTCCATCTGGAAATCTTGGTCC / CTTCCTCTGTAAAGAATTC	Copiapoa	Copiapoa laui	945
1188	matK_1R_kim / matK3.2	ACCCAGTCCATCTGGAAATCTTGGTCC / CTTCCTCTGTAAAGAATTC	Copiapoa	Copiapoa solaris	945
1148	matK_1R_kim / matK3.2	ACCCAGTCCATCTGGAAATCTTGGTCC / CTTCCTCTGTAAAGAATTC	Cordeauxia	Cordeauxia edulis	945
1097	matK_1R_kim / matK3.2	ACCCAGTCCATCTGGAAATCTTGGTCC / CTTCCTCTGTAAAGAATTC	Corryocactus	Corryocactus aureus	951
1185	matK_1R_kim / matK3.2	ACCCAGTCCATCTGGAAATCTTGGTCC / CTTCCTCTGTAAAGAATTC	Corryocactus	Corryocactus brevistylus	951
1184	matK_1R_kim / matK3.2	ACCCAGTCCATCTGGAAATCTTGGTCC / CTTCCTCTGTAAAGAATTC	Corryocactus	Corryocactus tenuiculus	951
993	matK_1R_kim / matK3.2	ACCCAGTCCATCTGGAAATCTTGGTCC / CTTCCTCTGTAAAGAATTC	Coulteria	Coulteria mollis	945
900	matK_1R_kim / matK3.2	ACCCAGTCCATCTGGAAATCTTGGTCC / CTTCCTCTGTAAAGAATTC	Coulteria	Coulteria platyloba	945
950	matK_1R_kim / matK3.2	ACCCAGTCCATCTGGAAATCTTGGTCC / CTTCCTCTGTAAAGAATTC	Coulteria	Coulteria pumila	945
1314	matK_1R_kim / matK3.2	ACCCAGTCCATCTGGAAATCTTGGTCC / CTTCCTCTGTAAAGAATTC	Cytisophyllum	Cytisophyllum sessilifolium	948
1313	matK_1R_kim / matK3.2	ACCCAGTCCATCTGGAAATCTTGGTCC / CTTCCTCTGTAAAGAATTC	Cytisus	Cytisus austriacus	948
1301	matK_1R_kim / matK3.2	ACCCAGTCCATCTGGAAATCTTGGTCC / CTTCCTCTGTAAAGAATTC	Cytisus	Cytisus nigricans	948
1311	matK_1R_kim / matK3.2	ACCCAGTCCATCTGGAAATCTTGGTCC / CTTCCTCTGTAAAGAATTC	Cytisus	Cytisus scoparius	948
908	matK_1R_kim / matK3.2	ACCCAGTCCATCTGGAAATCTTGGTCC / CTTCCTCTGTAAAGAATTC	Dalbergia	Dalbergia ovata	945
1227	matK_1R_kim / matK3.2	ACCCAGTCCATCTGGAAATCTTGGTCC / CTTCCTCTGTAAAGAATTC	Daniellia	Daniellia glandulosa	945
1226	matK_1R_kim / matK3.2	ACCCAGTCCATCTGGAAATCTTGGTCC / CTTCCTCTGTAAAGAATTC	Daniellia	Daniellia oblonga	945
1225	matK_1R_kim / matK3.2	ACCCAGTCCATCTGGAAATCTTGGTCC / CTTCCTCTGTAAAGAATTC	Daniellia	Daniellia ogea	945
1224	matK_1R_kim / matK3.2	ACCCAGTCCATCTGGAAATCTTGGTCC / CTTCCTCTGTAAAGAATTC	Daniellia	Daniellia oliveri	945
1223	matK_1R_kim / matK3.2	ACCCAGTCCATCTGGAAATCTTGGTCC / CTTCCTCTGTAAAGAATTC	Daniellia	Daniellia pynaertii	945
1222	matK_1R_kim / matK3.2	ACCCAGTCCATCTGGAAATCTTGGTCC / CTTCCTCTGTAAAGAATTC	Daniellia	Daniellia soyauxii	945
1221	matK_1R_kim / matK3.2	ACCCAGTCCATCTGGAAATCTTGGTCC / CTTCCTCTGTAAAGAATTC	Daniellia	Daniellia sp.	945
1220	matK_1R_kim / matK3.2	ACCCAGTCCATCTGGAAATCTTGGTCC / CTTCCTCTGTAAAGAATTC	Daniellia	Daniellia thurifera	945
1382	matK_1R_kim / matK3.2	ACCCAGTCCATCTGGAAATCTTGGTCC / CTTCCTCTGTAAAGAATTC	Deamia	Deamia testudo	951
939	matK_1R_kim / matK3.2	ACCCAGTCCATCTGGAAATCTTGGTCC / CTTCCTCTGTAAAGAATTC	Delonix	Delonix boiviniana	945
938	matK_1R_kim / matK3.2	ACCCAGTCCATCTGGAAATCTTGGTCC / CTTCCTCTGTAAAGAATTC	Delonix	Delonix elata	945
936	matK_1R_kim / matK3.2	ACCCAGTCCATCTGGAAATCTTGGTCC / CTTCCTCTGTAAAGAATTC	Delonix	Delonix floribunda	945
937	matK_1R_kim / matK3.2	ACCCAGTCCATCTGGAAATCTTGGTCC / CTTCCTCTGTAAAGAATTC	Delonix	Delonix pumila	945
1204	matK_1R_kim / matK3.2	ACCCAGTCCATCTGGAAATCTTGGTCC / CTTCCTCTGTAAAGAATTC	Delonix	Delonix regia	945
941	matK_1R_kim / matK3.2	ACCCAGTCCATCTGGAAATCTTGGTCC / CTTCCTCTGTAAAGAATTC	Delonix	Delonix velutina	945
958	matK_1R_kim / matK3.2	ACCCAGTCCATCTGGAAATCTTGGTCC / CTTCCTCTGTAAAGAATTC	Denisophytum	Denisophytum madagascariense	945
1026	matK_1R_kim / matK3.2	ACCCAGTCCATCTGGAAATCTTGGTCC / CTTCCTCTGTAAAGAATTC	Denmoza	Denmoza rhodacantha	945
1495	matK_1R_kim / matK3.2	ACCCAGTCCATCTGGAAATCTTGGTCC / CTTCCTCTGTAAAGAATTC	Detarium	Detarium macrocarpum	951
1573	matK_1R_kim / matK3.2	ACCCAGTCCATCTGGAAATCTTGGTCC / CTTCCTCTGTAAAGAATTC	Dicraeopetalum	Dicraeopetalum mahafaliense	948
1147	matK_1R_kim / matK3.2	ACCCAGTCCATCTGGAAATCTTGGTCC / CTTCCTCTGTAAAGAATTC	Dimorphandra	Dimorphandra conjugata	945
1546	matK_1R_kim / matK3.2	ACCCAGTCCATCTGGAAATCTTGGTCC / CTTCCTCTGTAAAGAATTC	Dipteryx	Dipteryx alata	935
1194	matK_1R_kim / matK3.2	ACCCAGTCCATCTGGAAATCTTGGTCC / CTTCCTCTGTAAAGAATTC	Dipteryx	Dipteryx charapilla	948
1569	matK_1R_kim / matK3.2	ACCCAGTCCATCTGGAAATCTTGGTCC / CTTCCTCTGTAAAGAATTC	Dipteryx	Dipteryx hermetopascoaliana	948
1570	matK_1R_kim / matK3.2	ACCCAGTCCATCTGGAAATCTTGGTCC / CTTCCTCTGTAAAGAATTC	Dipteryx	Dipteryx magnifica	948
1193	matK_1R_kim / matK3.2	ACCCAGTCCATCTGGAAATCTTGGTCC / CTTCCTCTGTAAAGAATTC	Dipteryx	Dipteryx micrantha	948
1192	matK_1R_kim / matK3.2	ACCCAGTCCATCTGGAAATCTTGGTCC / CTTCCTCTGTAAAGAATTC	Dipteryx	Dipteryx odorata	948
1191	matK_1R_kim / matK3.2	ACCCAGTCCATCTGGAAATCTTGGTCC / CTTCCTCTGTAAAGAATTC	Dipteryx	Dipteryx punctata	948
898	matK_1R_kim / matK3.2	ACCCAGTCCATCTGGAAATCTTGGTCC / CTTCCTCTGTAAAGAATTC	Diptychandra	Diptychandra aurantiaca	945
1019	matK_1R_kim / matK3.2	ACCCAGTCCATCTGGAAATCTTGGTCC / CTTCCTCTGTAAAGAATTC	Discocactus	Discocactus zehntneri	945
1426	matK_1R_kim / matK3.2	ACCCAGTCCATCTGGAAATCTTGGTCC / CTTCCTCTGTAAAGAATTC	Disocactus	Disocactus ackermannii	951
1425	matK_1R_kim / matK3.2	ACCCAGTCCATCTGGAAATCTTGGTCC / CTTCCTCTGTAAAGAATTC	Disocactus	Disocactus anguliger	951
1424	matK_1R_kim / matK3.2	ACCCAGTCCATCTGGAAATCTTGGTCC / CTTCCTCTGTAAAGAATTC	Disocactus	Disocactus biformis	951
1423	matK_1R_kim / matK3.2	ACCCAGTCCATCTGGAAATCTTGGTCC / CTTCCTCTGTAAAGAATTC	Disocactus	Disocactus crenatus	951
1422	matK_1R_kim / matK3.2	ACCCAGTCCATCTGGAAATCTTGGTCC / CTTCCTCTGTAAAGAATTC	Disocactus	Disocactus eichlamii	951
1428	matK_1R_kim / matK3.2	ACCCAGTCCATCTGGAAATCTTGGTCC / CTTCCTCTGTAAAGAATTC	Disocactus	Disocactus flagelliformis	951
1411	matK_1R_kim / matK3.2	ACCCAGTCCATCTGGAAATCTTGGTCC / CTTCCTCTGTAAAGAATTC	Disocactus	Disocactus lepidocarpus	951
1421	matK_1R_kim / matK3.2	ACCCAGTCCATCTGGAAATCTTGGTCC / CTTCCTCTGTAAAGAATTC	Disocactus	Disocactus macdougallii	951
1420	matK_1R_kim / matK3.2	ACCCAGTCCATCTGGAAATCTTGGTCC / CTTCCTCTGTAAAGAATTC	Disocactus	Disocactus macranthus	951
1427	matK_1R_kim / matK3.2	ACCCAGTCCATCTGGAAATCTTGGTCC / CTTCCTCTGTAAAGAATTC	Disocactus	Disocactus martianus	951
1419	matK_1R_kim / matK3.2	ACCCAGTCCATCTGGAAATCTTGGTCC / CTTCCTCTGTAAAGAATTC	Disocactus	Disocactus nelsonii	951
1418	matK_1R_kim / matK3.2	ACCCAGTCCATCTGGAAATCTTGGTCC / CTTCCTCTGTAAAGAATTC	Disocactus	Disocactus phyllanthoides	951
1417	matK_1R_kim / matK3.2	ACCCAGTCCATCTGGAAATCTTGGTCC / CTTCCTCTGTAAAGAATTC	Disocactus	Disocactus quezaltecus	951
1416	matK_1R_kim / matK3.2	ACCCAGTCCATCTGGAAATCTTGGTCC / CTTCCTCTGTAAAGAATTC	Disocactus	Disocactus speciosus	951
914	matK_1R_kim / matK3.2	ACCCAGTCCATCTGGAAATCTTGGTCC / CTTCCTCTGTAAAGAATTC	Drosera	Drosera regia	951
1274	matK_1R_kim / matK3.2	ACCCAGTCCATCTGGAAATCTTGGTCC / CTTCCTCTGTAAAGAATTC	Drosophyllum	Drosophyllum lusitanicum	945
1207	matK_1R_kim / matK3.2	ACCCAGTCCATCTGGAAATCTTGGTCC / CTTCCTCTGTAAAGAATTC	Dussia	Dussia macroprophyllata	948
1096	matK_1R_kim / matK3.2	ACCCAGTCCATCTGGAAATCTTGGTCC / CTTCCTCTGTAAAGAATTC	Echinopsis	Echinopsis formosa	942
1093	matK_1R_kim / matK3.2	ACCCAGTCCATCTGGAAATCTTGGTCC / CTTCCTCTGTAAAGAATTC	Echinopsis	Echinopsis atacamensis	945
912	matK_1R_kim / matK3.2	ACCCAGTCCATCTGGAAATCTTGGTCC / CTTCCTCTGTAAAGAATTC	Echinopsis	Echinopsis candicans	945
973	matK_1R_kim / matK3.2	ACCCAGTCCATCTGGAAATCTTGGTCC / CTTCCTCTGTAAAGAATTC	Echinopsis	Echinopsis cardenasiana	945
1095	matK_1R_kim / matK3.2	ACCCAGTCCATCTGGAAATCTTGGTCC / CTTCCTCTGTAAAGAATTC	Echinopsis	Echinopsis leucantha	945
1094	matK_1R_kim / matK3.2	ACCCAGTCCATCTGGAAATCTTGGTCC / CTTCCTCTGTAAAGAATTC	Echinopsis	Echinopsis pachanoi	945
1010	matK_1R_kim / matK3.2	ACCCAGTCCATCTGGAAATCTTGGTCC / CTTCCTCTGTAAAGAATTC	Echinopsis	Echinopsis silvestrii	945
1092	matK_1R_kim / matK3.2	ACCCAGTCCATCTGGAAATCTTGGTCC / CTTCCTCTGTAAAGAATTC	Echinopsis	Echinopsis sucrensis	945
1125	matK_1R_kim / matK3.2	ACCCAGTCCATCTGGAAATCTTGGTCC / CTTCCTCTGTAAAGAATTC	Echinopsis	Echinopsis aurea	951
1310	matK_1R_kim / matK3.2	ACCCAGTCCATCTGGAAATCTTGGTCC / CTTCCTCTGTAAAGAATTC	Echinospartum	Echinospartum horridum	948
1529	matK_1R_kim / matK3.2	ACCCAGTCCATCTGGAAATCTTGGTCC / CTTCCTCTGTAAAGAATTC	Eperua	Eperua schomburgkiana	939
1536	matK_1R_kim / matK3.2	ACCCAGTCCATCTGGAAATCTTGGTCC / CTTCCTCTGTAAAGAATTC	Eperua	Eperua bijuga	945
1535	matK_1R_kim / matK3.2	ACCCAGTCCATCTGGAAATCTTGGTCC / CTTCCTCTGTAAAGAATTC	Eperua	Eperua duckeana	945
1494	matK_1R_kim / matK3.2	ACCCAGTCCATCTGGAAATCTTGGTCC / CTTCCTCTGTAAAGAATTC	Eperua	Eperua falcata	945
1526	matK_1R_kim / matK3.2	ACCCAGTCCATCTGGAAATCTTGGTCC / CTTCCTCTGTAAAGAATTC	Eperua	Eperua glabra	945
1534	matK_1R_kim / matK3.2	ACCCAGTCCATCTGGAAATCTTGGTCC / CTTCCTCTGTAAAGAATTC	Eperua	Eperua glabriflora	945
1527	matK_1R_kim / matK3.2	ACCCAGTCCATCTGGAAATCTTGGTCC / CTTCCTCTGTAAAGAATTC	Eperua	Eperua grandiflora	945
1530	matK_1R_kim / matK3.2	ACCCAGTCCATCTGGAAATCTTGGTCC / CTTCCTCTGTAAAGAATTC	Eperua	Eperua jenmanii	945
1532	matK_1R_kim / matK3.2	ACCCAGTCCATCTGGAAATCTTGGTCC / CTTCCTCTGTAAAGAATTC	Eperua	Eperua leucantha	945
1523	matK_1R_kim / matK3.2	ACCCAGTCCATCTGGAAATCTTGGTCC / CTTCCTCTGTAAAGAATTC	Eperua	Eperua oleifera	945
1533	matK_1R_kim / matK3.2	ACCCAGTCCATCTGGAAATCTTGGTCC / CTTCCTCTGTAAAGAATTC	Eperua	Eperua praesagata	945
1524	matK_1R_kim / matK3.2	ACCCAGTCCATCTGGAAATCTTGGTCC / CTTCCTCTGTAAAGAATTC	Eperua	Eperua purpurea	945
1525	matK_1R_kim / matK3.2	ACCCAGTCCATCTGGAAATCTTGGTCC / CTTCCTCTGTAAAGAATTC	Eperua	Eperua rubiginosa	945
1528	matK_1R_kim / matK3.2	ACCCAGTCCATCTGGAAATCTTGGTCC / CTTCCTCTGTAAAGAATTC	Eperua	Eperua schomburgkiana	945
1493	matK_1R_kim / matK3.2	ACCCAGTCCATCTGGAAATCTTGGTCC / CTTCCTCTGTAAAGAATTC	Eperua	Eperua sp.	945
1531	matK_1R_kim / matK3.2	ACCCAGTCCATCTGGAAATCTTGGTCC / CTTCCTCTGTAAAGAATTC	Eperua	Eperua leucantha	951
1415	matK_1R_kim / matK3.2	ACCCAGTCCATCTGGAAATCTTGGTCC / CTTCCTCTGTAAAGAATTC	Epiphyllum	Epiphyllum baueri	951
1414	matK_1R_kim / matK3.2	ACCCAGTCCATCTGGAAATCTTGGTCC / CTTCCTCTGTAAAGAATTC	Epiphyllum	Epiphyllum cartagense	951
1413	matK_1R_kim / matK3.2	ACCCAGTCCATCTGGAAATCTTGGTCC / CTTCCTCTGTAAAGAATTC	Epiphyllum	Epiphyllum chrysocardium	951
1412	matK_1R_kim / matK3.2	ACCCAGTCCATCTGGAAATCTTGGTCC / CTTCCTCTGTAAAGAATTC	Epiphyllum	Epiphyllum hookeri	951
1410	matK_1R_kim / matK3.2	ACCCAGTCCATCTGGAAATCTTGGTCC / CTTCCTCTGTAAAGAATTC	Epiphyllum	Epiphyllum oxypetalum	951
1409	matK_1R_kim / matK3.2	ACCCAGTCCATCTGGAAATCTTGGTCC / CTTCCTCTGTAAAGAATTC	Epiphyllum	Epiphyllum phyllanthus	951
1408	matK_1R_kim / matK3.2	ACCCAGTCCATCTGGAAATCTTGGTCC / CTTCCTCTGTAAAGAATTC	Epiphyllum	Epiphyllum pumilum	951
1407	matK_1R_kim / matK3.2	ACCCAGTCCATCTGGAAATCTTGGTCC / CTTCCTCTGTAAAGAATTC	Epiphyllum	Epiphyllum thomasianum	951
1309	matK_1R_kim / matK3.2	ACCCAGTCCATCTGGAAATCTTGGTCC / CTTCCTCTGTAAAGAATTC	Erinacea	Erinacea anthyllis	948
1168	matK_1R_kim / matK3.2	ACCCAGTCCATCTGGAAATCTTGGTCC / CTTCCTCTGTAAAGAATTC	Eriosyce	Eriosyce aurata	951
1167	matK_1R_kim / matK3.2	ACCCAGTCCATCTGGAAATCTTGGTCC / CTTCCTCTGTAAAGAATTC	Eriosyce	Eriosyce islayensis	951
1165	matK_1R_kim / matK3.2	ACCCAGTCCATCTGGAAATCTTGGTCC / CTTCCTCTGTAAAGAATTC	Eriosyce	Eriosyce napina	951
1166	matK_1R_kim / matK3.2	ACCCAGTCCATCTGGAAATCTTGGTCC / CTTCCTCTGTAAAGAATTC	Eriosyce	Eriosyce subgibbosa	951
1091	matK_1R_kim / matK3.2	ACCCAGTCCATCTGGAAATCTTGGTCC / CTTCCTCTGTAAAGAATTC	Eriosyce	Eriosyce taltalensis	951
1000	matK_1R_kim / matK3.2	ACCCAGTCCATCTGGAAATCTTGGTCC / CTTCCTCTGTAAAGAATTC	Espostoa	Espostoa guentheri	939
1008	matK_1R_kim / matK3.2	ACCCAGTCCATCTGGAAATCTTGGTCC / CTTCCTCTGTAAAGAATTC	Espostoa	Espostoa lanata	945
1090	matK_1R_kim / matK3.2	ACCCAGTCCATCTGGAAATCTTGGTCC / CTTCCTCTGTAAAGAATTC	Espostoa	Espostoa nana	945
1014	matK_1R_kim / matK3.2	ACCCAGTCCATCTGGAAATCTTGGTCC / CTTCCTCTGTAAAGAATTC	Espostoopsis	Espostoopsis dybowskii	945
1118	matK_1R_kim / matK3.2	ACCCAGTCCATCTGGAAATCTTGGTCC / CTTCCTCTGTAAAGAATTC	Eulychnia	Eulychnia breviflora	951
1492	matK_1R_kim / matK3.2	ACCCAGTCCATCTGGAAATCTTGGTCC / CTTCCTCTGTAAAGAATTC	Eurypetalum	Eurypetalum unijugum	951
1006	matK_1R_kim / matK3.2	ACCCAGTCCATCTGGAAATCTTGGTCC / CTTCCTCTGTAAAGAATTC	Facheiroa	Facheiroa squamosa	945
1025	matK_1R_kim / matK3.2	ACCCAGTCCATCTGGAAATCTTGGTCC / CTTCCTCTGTAAAGAATTC	Facheiroa	Facheiroa ulei	945
1190	matK_1R_kim / matK3.2	ACCCAGTCCATCTGGAAATCTTGGTCC / CTTCCTCTGTAAAGAATTC	Frailea	Frailea gracillima	951
1122	matK_1R_kim / matK3.2	ACCCAGTCCATCTGGAAATCTTGGTCC / CTTCCTCTGTAAAGAATTC	Frailea	Frailea grahliana	951
1189	matK_1R_kim / matK3.2	ACCCAGTCCATCTGGAAATCTTGGTCC / CTTCCTCTGTAAAGAATTC	Frailea	Frailea phaeodisca	951
1089	matK_1R_kim / matK3.2	ACCCAGTCCATCTGGAAATCTTGGTCC / CTTCCTCTGTAAAGAATTC	Frailea	Frailea pumila	951
1516	matK_1R_kim / matK3.2	ACCCAGTCCATCTGGAAATCTTGGTCC / CTTCCTCTGTAAAGAATTC	Gelrebia	Gelrebia trothae	945
1308	matK_1R_kim / matK3.2	ACCCAGTCCATCTGGAAATCTTGGTCC / CTTCCTCTGTAAAGAATTC	Genista	Genista canariensis	954
1307	matK_1R_kim / matK3.2	ACCCAGTCCATCTGGAAATCTTGGTCC / CTTCCTCTGTAAAGAATTC	Genista	Genista monspessulana	954
1243	matK_1R_kim / matK3.2	ACCCAGTCCATCTGGAAATCTTGGTCC / CTTCCTCTGTAAAGAATTC	Genista	Genista pilosa	954
1305	matK_1R_kim / matK3.2	ACCCAGTCCATCTGGAAATCTTGGTCC / CTTCCTCTGTAAAGAATTC	Genista	Genista sagittalis	954
1306	matK_1R_kim / matK3.2	ACCCAGTCCATCTGGAAATCTTGGTCC / CTTCCTCTGTAAAGAATTC	Genista	Genista stenopetala	954
1203	matK_1R_kim / matK3.2	ACCCAGTCCATCTGGAAATCTTGGTCC / CTTCCTCTGTAAAGAATTC	Genista	Genista tinctoria	954
1304	matK_1R_kim / matK3.2	ACCCAGTCCATCTGGAAATCTTGGTCC / CTTCCTCTGTAAAGAATTC	Genista	Genista stenopetala	960
1491	matK_1R_kim / matK3.2	ACCCAGTCCATCTGGAAATCTTGGTCC / CTTCCTCTGTAAAGAATTC	Gilletiodendron	Gilletiodendron glandulosum	945
1490	matK_1R_kim / matK3.2	ACCCAGTCCATCTGGAAATCTTGGTCC / CTTCCTCTGTAAAGAATTC	Gilletiodendron	Gilletiodendron pierreanum	945
1199	matK_1R_kim / matK3.2	ACCCAGTCCATCTGGAAATCTTGGTCC / CTTCCTCTGTAAAGAATTC	Goniorrhachis	Goniorrhachis marginata	951
1489	matK_1R_kim / matK3.2	ACCCAGTCCATCTGGAAATCTTGGTCC / CTTCCTCTGTAAAGAATTC	Guibourtia	Guibourtia demeusei	945
1325	matK_1R_kim / matK3.2	ACCCAGTCCATCTGGAAATCTTGGTCC / CTTCCTCTGTAAAGAATTC	Guibourtia	Guibourtia leonensis	945
1488	matK_1R_kim / matK3.2	ACCCAGTCCATCTGGAAATCTTGGTCC / CTTCCTCTGTAAAGAATTC	Guibourtia	Guibourtia pellegriniana	945
1487	matK_1R_kim / matK3.2	ACCCAGTCCATCTGGAAATCTTGGTCC / CTTCCTCTGTAAAGAATTC	Guibourtia	Guibourtia sp.	945
1486	matK_1R_kim / matK3.2	ACCCAGTCCATCTGGAAATCTTGGTCC / CTTCCTCTGTAAAGAATTC	Guibourtia	Guibourtia tessmannii	945
893	matK_1R_kim / matK3.2	ACCCAGTCCATCTGGAAATCTTGGTCC / CTTCCTCTGTAAAGAATTC	Guilandina	Guilandina bonduc	945
964	matK_1R_kim / matK3.2	ACCCAGTCCATCTGGAAATCTTGGTCC / CTTCCTCTGTAAAGAATTC	Guilandina	Guilandina major	945
974	matK_1R_kim / matK3.2	ACCCAGTCCATCTGGAAATCTTGGTCC / CTTCCTCTGTAAAGAATTC	Gymnocalycium	Gymnocalycium acorrugatum	933
979	matK_1R_kim / matK3.2	ACCCAGTCCATCTGGAAATCTTGGTCC / CTTCCTCTGTAAAGAATTC	Gymnocalycium	Gymnocalycium castellanosii	933
977	matK_1R_kim / matK3.2	ACCCAGTCCATCTGGAAATCTTGGTCC / CTTCCTCTGTAAAGAATTC	Gymnocalycium	Gymnocalycium hossei	933
1046	matK_1R_kim / matK3.2	ACCCAGTCCATCTGGAAATCTTGGTCC / CTTCCTCTGTAAAGAATTC	Gymnocalycium	Gymnocalycium monvillei	933
980	matK_1R_kim / matK3.2	ACCCAGTCCATCTGGAAATCTTGGTCC / CTTCCTCTGTAAAGAATTC	Gymnocalycium	Gymnocalycium mostii	933
975	matK_1R_kim / matK3.2	ACCCAGTCCATCTGGAAATCTTGGTCC / CTTCCTCTGTAAAGAATTC	Gymnocalycium	Gymnocalycium nigriareolatum	933
976	matK_1R_kim / matK3.2	ACCCAGTCCATCTGGAAATCTTGGTCC / CTTCCTCTGTAAAGAATTC	Gymnocalycium	Gymnocalycium rhodantherum	933
1059	matK_1R_kim / matK3.2	ACCCAGTCCATCTGGAAATCTTGGTCC / CTTCCTCTGTAAAGAATTC	Gymnocalycium	Gymnocalycium ritterianum	933
1087	matK_1R_kim / matK3.2	ACCCAGTCCATCTGGAAATCTTGGTCC / CTTCCTCTGTAAAGAATTC	Gymnocalycium	Gymnocalycium hyptiacanthum	938
981	matK_1R_kim / matK3.2	ACCCAGTCCATCTGGAAATCTTGGTCC / CTTCCTCTGTAAAGAATTC	Gymnocalycium	Gymnocalycium affine	939
1048	matK_1R_kim / matK3.2	ACCCAGTCCATCTGGAAATCTTGGTCC / CTTCCTCTGTAAAGAATTC	Gymnocalycium	Gymnocalycium baldianum	939
1062	matK_1R_kim / matK3.2	ACCCAGTCCATCTGGAAATCTTGGTCC / CTTCCTCTGTAAAGAATTC	Gymnocalycium	Gymnocalycium bodenbenderianum	939
1050	matK_1R_kim / matK3.2	ACCCAGTCCATCTGGAAATCTTGGTCC / CTTCCTCTGTAAAGAATTC	Gymnocalycium	Gymnocalycium bruchii	939
1057	matK_1R_kim / matK3.2	ACCCAGTCCATCTGGAAATCTTGGTCC / CTTCCTCTGTAAAGAATTC	Gymnocalycium	Gymnocalycium calochlorum	939
1047	matK_1R_kim / matK3.2	ACCCAGTCCATCTGGAAATCTTGGTCC / CTTCCTCTGTAAAGAATTC	Gymnocalycium	Gymnocalycium capillense	939
978	matK_1R_kim / matK3.2	ACCCAGTCCATCTGGAAATCTTGGTCC / CTTCCTCTGTAAAGAATTC	Gymnocalycium	Gymnocalycium catamarcense	939
1053	matK_1R_kim / matK3.2	ACCCAGTCCATCTGGAAATCTTGGTCC / CTTCCTCTGTAAAGAATTC	Gymnocalycium	Gymnocalycium denudatum	939
985	matK_1R_kim / matK3.2	ACCCAGTCCATCTGGAAATCTTGGTCC / CTTCCTCTGTAAAGAATTC	Gymnocalycium	Gymnocalycium esperanzae	939
1063	matK_1R_kim / matK3.2	ACCCAGTCCATCTGGAAATCTTGGTCC / CTTCCTCTGTAAAGAATTC	Gymnocalycium	Gymnocalycium gibbosum	939
1066	matK_1R_kim / matK3.2	ACCCAGTCCATCTGGAAATCTTGGTCC / CTTCCTCTGTAAAGAATTC	Gymnocalycium	Gymnocalycium horstii	939
1052	matK_1R_kim / matK3.2	ACCCAGTCCATCTGGAAATCTTGGTCC / CTTCCTCTGTAAAGAATTC	Gymnocalycium	Gymnocalycium hyptiacanthum	939
1061	matK_1R_kim / matK3.2	ACCCAGTCCATCTGGAAATCTTGGTCC / CTTCCTCTGTAAAGAATTC	Gymnocalycium	Gymnocalycium mesopotamicum	939
983	matK_1R_kim / matK3.2	ACCCAGTCCATCTGGAAATCTTGGTCC / CTTCCTCTGTAAAGAATTC	Gymnocalycium	Gymnocalycium nataliae	939
1055	matK_1R_kim / matK3.2	ACCCAGTCCATCTGGAAATCTTGGTCC / CTTCCTCTGTAAAGAATTC	Gymnocalycium	Gymnocalycium paraguayense	939
1049	matK_1R_kim / matK3.2	ACCCAGTCCATCTGGAAATCTTGGTCC / CTTCCTCTGTAAAGAATTC	Gymnocalycium	Gymnocalycium pflanzii	939
1051	matK_1R_kim / matK3.2	ACCCAGTCCATCTGGAAATCTTGGTCC / CTTCCTCTGTAAAGAATTC	Gymnocalycium	Gymnocalycium pugionacanthum	939
1056	matK_1R_kim / matK3.2	ACCCAGTCCATCTGGAAATCTTGGTCC / CTTCCTCTGTAAAGAATTC	Gymnocalycium	Gymnocalycium reductum	939
1065	matK_1R_kim / matK3.2	ACCCAGTCCATCTGGAAATCTTGGTCC / CTTCCTCTGTAAAGAATTC	Gymnocalycium	Gymnocalycium robustum	939
1088	matK_1R_kim / matK3.2	ACCCAGTCCATCTGGAAATCTTGGTCC / CTTCCTCTGTAAAGAATTC	Gymnocalycium	Gymnocalycium saglionis	939
982	matK_1R_kim / matK3.2	ACCCAGTCCATCTGGAAATCTTGGTCC / CTTCCTCTGTAAAGAATTC	Gymnocalycium	Gymnocalycium sp.	939
984	matK_1R_kim / matK3.2	ACCCAGTCCATCTGGAAATCTTGGTCC / CTTCCTCTGTAAAGAATTC	Gymnocalycium	Gymnocalycium walteri	939
1058	matK_1R_kim / matK3.2	ACCCAGTCCATCTGGAAATCTTGGTCC / CTTCCTCTGTAAAGAATTC	Gymnocalycium	Gymnocalycium chacoense	945
1060	matK_1R_kim / matK3.2	ACCCAGTCCATCTGGAAATCTTGGTCC / CTTCCTCTGTAAAGAATTC	Gymnocalycium	Gymnocalycium eurypleurum	945
1064	matK_1R_kim / matK3.2	ACCCAGTCCATCTGGAAATCTTGGTCC / CTTCCTCTGTAAAGAATTC	Gymnocalycium	Gymnocalycium marsoneri	945
1054	matK_1R_kim / matK3.2	ACCCAGTCCATCTGGAAATCTTGGTCC / CTTCCTCTGTAAAGAATTC	Gymnocalycium	Gymnocalycium pflanzii	945
971	matK_1R_kim / matK3.2	ACCCAGTCCATCTGGAAATCTTGGTCC / CTTCCTCTGTAAAGAATTC	Gymnocalycium	Gymnocalycium saglionis	945
1045	matK_1R_kim / matK3.2	ACCCAGTCCATCTGGAAATCTTGGTCC / CTTCCTCTGTAAAGAATTC	Gymnocalycium	Gymnocalycium stenopleurum	945
1086	matK_1R_kim / matK3.2	ACCCAGTCCATCTGGAAATCTTGGTCC / CTTCCTCTGTAAAGAATTC	Haageocereus	Haageocereus decumbens	945
1085	matK_1R_kim / matK3.2	ACCCAGTCCATCTGGAAATCTTGGTCC / CTTCCTCTGTAAAGAATTC	Haageocereus	Haageocereus limensis	945
1172	matK_1R_kim / matK3.2	ACCCAGTCCATCTGGAAATCTTGGTCC / CTTCCTCTGTAAAGAATTC	Haageocereus	Haageocereus pseudomelanostele	945
899	matK_1R_kim / matK3.2	ACCCAGTCCATCTGGAAATCTTGGTCC / CTTCCTCTGTAAAGAATTC	Haematoxylum	Haematoxylum brasiletto	948
1284	matK_1R_kim / matK3.2	ACCCAGTCCATCTGGAAATCTTGGTCC / CTTCCTCTGTAAAGAATTC	Haplormosia	Haplormosia monophylla	948
1361	matK_1R_kim / matK3.2	ACCCAGTCCATCTGGAAATCTTGGTCC / CTTCCTCTGTAAAGAATTC	Harleyodendron	Harleyodendron unifoliolatum	948
1084	matK_1R_kim / matK3.2	ACCCAGTCCATCTGGAAATCTTGGTCC / CTTCCTCTGTAAAGAATTC	Harrisia	Harrisia martinii	945
1176	matK_1R_kim / matK3.2	ACCCAGTCCATCTGGAAATCTTGGTCC / CTTCCTCTGTAAAGAATTC	Harrisia	Harrisia pomanensis	945
1140	matK_1R_kim / matK3.2	ACCCAGTCCATCTGGAAATCTTGGTCC / CTTCCTCTGTAAAGAATTC	Harrisia	Harrisia sp.	945
1124	matK_1R_kim / matK3.2	ACCCAGTCCATCTGGAAATCTTGGTCC / CTTCCTCTGTAAAGAATTC	Hatiora	Hatiora cylindrica	951
1137	matK_1R_kim / matK3.2	ACCCAGTCCATCTGGAAATCTTGGTCC / CTTCCTCTGTAAAGAATTC	Hatiora	Hatiora epiphylloides	951
1135	matK_1R_kim / matK3.2	ACCCAGTCCATCTGGAAATCTTGGTCC / CTTCCTCTGTAAAGAATTC	Hatiora	Hatiora herminiae	951
1067	matK_1R_kim / matK3.2	ACCCAGTCCATCTGGAAATCTTGGTCC / CTTCCTCTGTAAAGAATTC	Hatiora	Hatiora salicornioides	951
1136	matK_1R_kim / matK3.2	ACCCAGTCCATCTGGAAATCTTGGTCC / CTTCCTCTGTAAAGAATTC	Hatiora	Hatiora gaertneri	957
1303	matK_1R_kim / matK3.2	ACCCAGTCCATCTGGAAATCTTGGTCC / CTTCCTCTGTAAAGAATTC	Hesperolaburnum	Hesperolaburnum platycarpum	948
970	matK_1R_kim / matK3.2	ACCCAGTCCATCTGGAAATCTTGGTCC / CTTCCTCTGTAAAGAATTC	Hunnemannia	Hunnemannia fumariifolia	945
1406	matK_1R_kim / matK3.2	ACCCAGTCCATCTGGAAATCTTGGTCC / CTTCCTCTGTAAAGAATTC	Hylocereus	Hylocereus calcaratus	951
1405	matK_1R_kim / matK3.2	ACCCAGTCCATCTGGAAATCTTGGTCC / CTTCCTCTGTAAAGAATTC	Hylocereus	Hylocereus extensus	951
1404	matK_1R_kim / matK3.2	ACCCAGTCCATCTGGAAATCTTGGTCC / CTTCCTCTGTAAAGAATTC	Hylocereus	Hylocereus megalanthus	951
1403	matK_1R_kim / matK3.2	ACCCAGTCCATCTGGAAATCTTGGTCC / CTTCCTCTGTAAAGAATTC	Hylocereus	Hylocereus minutiflorus	951
1402	matK_1R_kim / matK3.2	ACCCAGTCCATCTGGAAATCTTGGTCC / CTTCCTCTGTAAAGAATTC	Hylocereus	Hylocereus monacanthus	951
1401	matK_1R_kim / matK3.2	ACCCAGTCCATCTGGAAATCTTGGTCC / CTTCCTCTGTAAAGAATTC	Hylocereus	Hylocereus ocamponis	951
1387	matK_1R_kim / matK3.2	ACCCAGTCCATCTGGAAATCTTGGTCC / CTTCCTCTGTAAAGAATTC	Hylocereus	Hylocereus tricae	951
1400	matK_1R_kim / matK3.2	ACCCAGTCCATCTGGAAATCTTGGTCC / CTTCCTCTGTAAAGAATTC	Hylocereus	Hylocereus undatus	951
1360	matK_1R_kim / matK3.2	ACCCAGTCCATCTGGAAATCTTGGTCC / CTTCCTCTGTAAAGAATTC	Hylodendron	Hylodendron gabunense	945
1370	matK_1R_kim / matK3.2	ACCCAGTCCATCTGGAAATCTTGGTCC / CTTCCTCTGTAAAGAATTC	Hymenaea	Hymenaea courbaril	945
1485	matK_1R_kim / matK3.2	ACCCAGTCCATCTGGAAATCTTGGTCC / CTTCCTCTGTAAAGAATTC	Hymenaea	Hymenaea eriogyne	945
1484	matK_1R_kim / matK3.2	ACCCAGTCCATCTGGAAATCTTGGTCC / CTTCCTCTGTAAAGAATTC	Hymenaea	Hymenaea stigonocarpa	945
1211	matK_1R_kim / matK3.2	ACCCAGTCCATCTGGAAATCTTGGTCC / CTTCCTCTGTAAAGAATTC	Hymenaea	Hymenaea verrucosa	945
1548	matK_1R_kim / matK3.2	ACCCAGTCCATCTGGAAATCTTGGTCC / CTTCCTCTGTAAAGAATTC	Hymenolobium	Hymenolobium mesoamericanum	355
1343	matK_1R_kim / matK3.2	ACCCAGTCCATCTGGAAATCTTGGTCC / CTTCCTCTGTAAAGAATTC	Hymenolobium	Hymenolobium janeirense	960
1364	matK_1R_kim / matK3.2	ACCCAGTCCATCTGGAAATCTTGGTCC / CTTCCTCTGTAAAGAATTC	Indigastrum	Indigastrum costatum	954
1564	matK_1R_kim / matK3.2	ACCCAGTCCATCTGGAAATCTTGGTCC / CTTCCTCTGTAAAGAATTC	Indigofera	Indigofera amblyantha	954
1562	matK_1R_kim / matK3.2	ACCCAGTCCATCTGGAAATCTTGGTCC / CTTCCTCTGTAAAGAATTC	Indigofera	Indigofera atropurpurea	954
1543	matK_1R_kim / matK3.2	ACCCAGTCCATCTGGAAATCTTGGTCC / CTTCCTCTGTAAAGAATTC	Indigofera	Indigofera bracteata	954
1561	matK_1R_kim / matK3.2	ACCCAGTCCATCTGGAAATCTTGGTCC / CTTCCTCTGTAAAGAATTC	Indigofera	Indigofera bungeana	954
1560	matK_1R_kim / matK3.2	ACCCAGTCCATCTGGAAATCTTGGTCC / CTTCCTCTGTAAAGAATTC	Indigofera	Indigofera carlesii	954
1559	matK_1R_kim / matK3.2	ACCCAGTCCATCTGGAAATCTTGGTCC / CTTCCTCTGTAAAGAATTC	Indigofera	Indigofera cassioides	954
1551	matK_1R_kim / matK3.2	ACCCAGTCCATCTGGAAATCTTGGTCC / CTTCCTCTGTAAAGAATTC	Indigofera	Indigofera caudata	954
1558	matK_1R_kim / matK3.2	ACCCAGTCCATCTGGAAATCTTGGTCC / CTTCCTCTGTAAAGAATTC	Indigofera	Indigofera decora	954
1563	matK_1R_kim / matK3.2	ACCCAGTCCATCTGGAAATCTTGGTCC / CTTCCTCTGTAAAGAATTC	Indigofera	Indigofera franchetii	954
1550	matK_1R_kim / matK3.2	ACCCAGTCCATCTGGAAATCTTGGTCC / CTTCCTCTGTAAAGAATTC	Indigofera	Indigofera hebepetala	954
1557	matK_1R_kim / matK3.2	ACCCAGTCCATCTGGAAATCTTGGTCC / CTTCCTCTGTAAAGAATTC	Indigofera	Indigofera hirsuta	954
1507	matK_1R_kim / matK3.2	ACCCAGTCCATCTGGAAATCTTGGTCC / CTTCCTCTGTAAAGAATTC	Indigofera	Indigofera kirilowii	954
1506	matK_1R_kim / matK3.2	ACCCAGTCCATCTGGAAATCTTGGTCC / CTTCCTCTGTAAAGAATTC	Indigofera	Indigofera koreana	954
1206	matK_1R_kim / matK3.2	ACCCAGTCCATCTGGAAATCTTGGTCC / CTTCCTCTGTAAAGAATTC	Indigofera	Indigofera linifolia	954
1556	matK_1R_kim / matK3.2	ACCCAGTCCATCTGGAAATCTTGGTCC / CTTCCTCTGTAAAGAATTC	Indigofera	Indigofera linnaei	954
1329	matK_1R_kim / matK3.2	ACCCAGTCCATCTGGAAATCTTGGTCC / CTTCCTCTGTAAAGAATTC	Indigofera	Indigofera litoralis	954
1555	matK_1R_kim / matK3.2	ACCCAGTCCATCTGGAAATCTTGGTCC / CTTCCTCTGTAAAGAATTC	Indigofera	Indigofera pendula	954
1554	matK_1R_kim / matK3.2	ACCCAGTCCATCTGGAAATCTTGGTCC / CTTCCTCTGTAAAGAATTC	Indigofera	Indigofera scabrida	954
1553	matK_1R_kim / matK3.2	ACCCAGTCCATCTGGAAATCTTGGTCC / CTTCCTCTGTAAAGAATTC	Indigofera	Indigofera stachyodes	954
1552	matK_1R_kim / matK3.2	ACCCAGTCCATCTGGAAATCTTGGTCC / CTTCCTCTGTAAAGAATTC	Indigofera	Indigofera suffruticosa	954
1282	matK_1R_kim / matK3.2	ACCCAGTCCATCTGGAAATCTTGGTCC / CTTCCTCTGTAAAGAATTC	Ipomoea	Ipomoea triloba	945
1236	matK_1R_kim / matK3.2	ACCCAGTCCATCTGGAAATCTTGGTCC / CTTCCTCTGTAAAGAATTC	Jamesia	Jamesia americana	945
1234	matK_1R_kim / matK3.2	ACCCAGTCCATCTGGAAATCTTGGTCC / CTTCCTCTGTAAAGAATTC	Jamesia	Jamesia americana	948
1322	matK_1R_kim / matK3.2	ACCCAGTCCATCTGGAAATCTTGGTCC / CTTCCTCTGTAAAGAATTC	Laburnum	Laburnum anagyroides	947
1359	matK_1R_kim / matK3.2	ACCCAGTCCATCTGGAAATCTTGGTCC / CTTCCTCTGTAAAGAATTC	Laburnum	Laburnum alpinum	948
1302	matK_1R_kim / matK3.2	ACCCAGTCCATCTGGAAATCTTGGTCC / CTTCCTCTGTAAAGAATTC	Laburnum	Laburnum anagyroides	948
1023	matK_1R_kim / matK3.2	ACCCAGTCCATCTGGAAATCTTGGTCC / CTTCCTCTGTAAAGAATTC	Lasiocereus	Lasiocereus fulvus	945
1022	matK_1R_kim / matK3.2	ACCCAGTCCATCTGGAAATCTTGGTCC / CTTCCTCTGTAAAGAATTC	Lasiocereus	Lasiocereus rupicola	945
997	matK_1R_kim / matK3.2	ACCCAGTCCATCTGGAAATCTTGGTCC / CTTCCTCTGTAAAGAATTC	Leocereus	Leocereus bahiensis	933
1130	matK_1R_kim / matK3.2	ACCCAGTCCATCTGGAAATCTTGGTCC / CTTCCTCTGTAAAGAATTC	Lepismium	Lepismium cruciforme	951
1119	matK_1R_kim / matK3.2	ACCCAGTCCATCTGGAAATCTTGGTCC / CTTCCTCTGTAAAGAATTC	Lepismium	Lepismium houlletianum	951
1117	matK_1R_kim / matK3.2	ACCCAGTCCATCTGGAAATCTTGGTCC / CTTCCTCTGTAAAGAATTC	Lepismium	Lepismium lorentzianum	951
1120	matK_1R_kim / matK3.2	ACCCAGTCCATCTGGAAATCTTGGTCC / CTTCCTCTGTAAAGAATTC	Lepismium	Lepismium lumbricoides	951
1128	matK_1R_kim / matK3.2	ACCCAGTCCATCTGGAAATCTTGGTCC / CTTCCTCTGTAAAGAATTC	Lepismium	Lepismium warmingianum	951
1272	matK_1R_kim / matK3.2	ACCCAGTCCATCTGGAAATCTTGGTCC / CTTCCTCTGTAAAGAATTC	Leuenbergeria	Leuenbergeria portulacifolia	951
1177	matK_1R_kim / matK3.2	ACCCAGTCCATCTGGAAATCTTGGTCC / CTTCCTCTGTAAAGAATTC	Lobivia	Lobivia pentlandii	945
1027	matK_1R_kim / matK3.2	ACCCAGTCCATCTGGAAATCTTGGTCC / CTTCCTCTGTAAAGAATTC	Lophocarpinia	Lophocarpinia aculeatifolia	945
1262	matK_1R_kim / matK3.2	ACCCAGTCCATCTGGAAATCTTGGTCC / CTTCCTCTGTAAAGAATTC	Lophocereus	Lophocereus schottii	951
1252	matK_1R_kim / matK3.2	ACCCAGTCCATCTGGAAATCTTGGTCC / CTTCCTCTGTAAAGAATTC	Lotus	Lotus dorycnium	948
1251	matK_1R_kim / matK3.2	ACCCAGTCCATCTGGAAATCTTGGTCC / CTTCCTCTGTAAAGAATTC	Lotus	Lotus graecus	948
1250	matK_1R_kim / matK3.2	ACCCAGTCCATCTGGAAATCTTGGTCC / CTTCCTCTGTAAAGAATTC	Lotus	Lotus herbaceus	948
1249	matK_1R_kim / matK3.2	ACCCAGTCCATCTGGAAATCTTGGTCC / CTTCCTCTGTAAAGAATTC	Lotus	Lotus hirsutus	948
1214	matK_1R_kim / matK3.2	ACCCAGTCCATCTGGAAATCTTGGTCC / CTTCCTCTGTAAAGAATTC	Lotus	Lotus japonicus	948
1248	matK_1R_kim / matK3.2	ACCCAGTCCATCTGGAAATCTTGGTCC / CTTCCTCTGTAAAGAATTC	Lotus	Lotus ornithopodioides	948
1247	matK_1R_kim / matK3.2	ACCCAGTCCATCTGGAAATCTTGGTCC / CTTCCTCTGTAAAGAATTC	Lotus	Lotus palustris	948
1244	matK_1R_kim / matK3.2	ACCCAGTCCATCTGGAAATCTTGGTCC / CTTCCTCTGTAAAGAATTC	Lotus	Lotus pedunculatus	948
1246	matK_1R_kim / matK3.2	ACCCAGTCCATCTGGAAATCTTGGTCC / CTTCCTCTGTAAAGAATTC	Lotus	Lotus tetragonolobus	948
1572	matK_1R_kim / matK3.2	ACCCAGTCCATCTGGAAATCTTGGTCC / CTTCCTCTGTAAAGAATTC	Lotus	Lotus japonicus	949
1239	matK_1R_kim / matK3.2	ACCCAGTCCATCTGGAAATCTTGGTCC / CTTCCTCTGTAAAGAATTC	Luetzelburgia	Luetzelburgia andrade-limae	957
1240	matK_1R_kim / matK3.2	ACCCAGTCCATCTGGAAATCTTGGTCC / CTTCCTCTGTAAAGAATTC	Luetzelburgia	Luetzelburgia auriculata	957
1342	matK_1R_kim / matK3.2	ACCCAGTCCATCTGGAAATCTTGGTCC / CTTCCTCTGTAAAGAATTC	Luetzelburgia	Luetzelburgia guaissara	957
1238	matK_1R_kim / matK3.2	ACCCAGTCCATCTGGAAATCTTGGTCC / CTTCCTCTGTAAAGAATTC	Luetzelburgia	Luetzelburgia harleyi	957
1237	matK_1R_kim / matK3.2	ACCCAGTCCATCTGGAAATCTTGGTCC / CTTCCTCTGTAAAGAATTC	Luetzelburgia	Luetzelburgia sp.	957
1341	matK_1R_kim / matK3.2	ACCCAGTCCATCTGGAAATCTTGGTCC / CTTCCTCTGTAAAGAATTC	Luetzelburgia	Luetzelburgia trialata	957
1300	matK_1R_kim / matK3.2	ACCCAGTCCATCTGGAAATCTTGGTCC / CTTCCTCTGTAAAGAATTC	Lupinus	Lupinus albus	948
1330	matK_1R_kim / matK3.2	ACCCAGTCCATCTGGAAATCTTGGTCC / CTTCCTCTGTAAAGAATTC	Lupinus	Lupinus angustifolius	948
1321	matK_1R_kim / matK3.2	ACCCAGTCCATCTGGAAATCTTGGTCC / CTTCCTCTGTAAAGAATTC	Lupinus	Lupinus atlanticus	948
1351	matK_1R_kim / matK3.2	ACCCAGTCCATCTGGAAATCTTGGTCC / CTTCCTCTGTAAAGAATTC	Lupinus	Lupinus bandelierae	948
1299	matK_1R_kim / matK3.2	ACCCAGTCCATCTGGAAATCTTGGTCC / CTTCCTCTGTAAAGAATTC	Lupinus	Lupinus digitatus	948
1298	matK_1R_kim / matK3.2	ACCCAGTCCATCTGGAAATCTTGGTCC / CTTCCTCTGTAAAGAATTC	Lupinus	Lupinus hispanicus	948
1349	matK_1R_kim / matK3.2	ACCCAGTCCATCTGGAAATCTTGGTCC / CTTCCTCTGTAAAGAATTC	Lupinus	Lupinus luteolus	948
1297	matK_1R_kim / matK3.2	ACCCAGTCCATCTGGAAATCTTGGTCC / CTTCCTCTGTAAAGAATTC	Lupinus	Lupinus luteus	948
1320	matK_1R_kim / matK3.2	ACCCAGTCCATCTGGAAATCTTGGTCC / CTTCCTCTGTAAAGAATTC	Lupinus	Lupinus micranthus	948
1350	matK_1R_kim / matK3.2	ACCCAGTCCATCTGGAAATCTTGGTCC / CTTCCTCTGTAAAGAATTC	Lupinus	Lupinus microcarpus	948
1296	matK_1R_kim / matK3.2	ACCCAGTCCATCTGGAAATCTTGGTCC / CTTCCTCTGTAAAGAATTC	Lupinus	Lupinus pilosus	948
1319	matK_1R_kim / matK3.2	ACCCAGTCCATCTGGAAATCTTGGTCC / CTTCCTCTGTAAAGAATTC	Lupinus	Lupinus princei	948
1352	matK_1R_kim / matK3.2	ACCCAGTCCATCTGGAAATCTTGGTCC / CTTCCTCTGTAAAGAATTC	Lupinus	Lupinus pusillus	948
1295	matK_1R_kim / matK3.2	ACCCAGTCCATCTGGAAATCTTGGTCC / CTTCCTCTGTAAAGAATTC	Lupinus	Lupinus subcarnosus	948
1294	matK_1R_kim / matK3.2	ACCCAGTCCATCTGGAAATCTTGGTCC / CTTCCTCTGTAAAGAATTC	Lupinus	Lupinus texensis	948
1326	matK_1R_kim / matK3.2	ACCCAGTCCATCTGGAAATCTTGGTCC / CTTCCTCTGTAAAGAATTC	Lupinus	Lupinus westianus	948
1127	matK_1R_kim / matK3.2	ACCCAGTCCATCTGGAAATCTTGGTCC / CTTCCTCTGTAAAGAATTC	Lymanbensonia	Lymanbensonia incachacana	950
1114	matK_1R_kim / matK3.2	ACCCAGTCCATCTGGAAATCTTGGTCC / CTTCCTCTGTAAAGAATTC	Lymanbensonia	Lymanbensonia brevispina	951
1549	matK_1R_kim / matK3.2	ACCCAGTCCATCTGGAAATCTTGGTCC / CTTCCTCTGTAAAGAATTC	Lysidice	Lysidice brevicalyx	939
1202	matK_1R_kim / matK3.2	ACCCAGTCCATCTGGAAATCTTGGTCC / CTTCCTCTGTAAAGAATTC	Lysidice	Lysidice rhodostegia	945
1373	matK_1R_kim / matK3.2	ACCCAGTCCATCTGGAAATCTTGGTCC / CTTCCTCTGTAAAGAATTC	Maackia	Maackia floribunda	948
1520	matK_1R_kim / matK3.2	ACCCAGTCCATCTGGAAATCTTGGTCC / CTTCCTCTGTAAAGAATTC	Maackia	Maackia hupehensis	948
1173	matK_1R_kim / matK3.2	ACCCAGTCCATCTGGAAATCTTGGTCC / CTTCCTCTGTAAAGAATTC	Matucana	Matucana intertexta	945
1083	matK_1R_kim / matK3.2	ACCCAGTCCATCTGGAAATCTTGGTCC / CTTCCTCTGTAAAGAATTC	Matucana	Matucana madisoniorum	945
1044	matK_1R_kim / matK3.2	ACCCAGTCCATCTGGAAATCTTGGTCC / CTTCCTCTGTAAAGAATTC	Matucana	Matucana polzii	945
906	matK_1R_kim / matK3.2	ACCCAGTCCATCTGGAAATCTTGGTCC / CTTCCTCTGTAAAGAATTC	Melanoxylum	Melanoxylum brauna	945
1082	matK_1R_kim / matK3.2	ACCCAGTCCATCTGGAAATCTTGGTCC / CTTCCTCTGTAAAGAATTC	Melocactus	Melocactus curvispinus	945
962	matK_1R_kim / matK3.2	ACCCAGTCCATCTGGAAATCTTGGTCC / CTTCCTCTGTAAAGAATTC	Melocactus	Melocactus glaucescens	945
1081	matK_1R_kim / matK3.2	ACCCAGTCCATCTGGAAATCTTGGTCC / CTTCCTCTGTAAAGAATTC	Melocactus	Melocactus intortus	945
1018	matK_1R_kim / matK3.2	ACCCAGTCCATCTGGAAATCTTGGTCC / CTTCCTCTGTAAAGAATTC	Melocactus	Melocactus zehntneri	945
1293	matK_1R_kim / matK3.2	ACCCAGTCCATCTGGAAATCTTGGTCC / CTTCCTCTGTAAAGAATTC	Melolobium	Melolobium candicans	948
1365	matK_1R_kim / matK3.2	ACCCAGTCCATCTGGAAATCTTGGTCC / CTTCCTCTGTAAAGAATTC	Mezoneuron	Mezoneuron hildebrandtii	945
1151	matK_1R_kim / matK3.2	ACCCAGTCCATCTGGAAATCTTGGTCC / CTTCCTCTGTAAAGAATTC	Mezoneuron	Mezoneuron kauaiense	945
959	matK_1R_kim / matK3.2	ACCCAGTCCATCTGGAAATCTTGGTCC / CTTCCTCTGTAAAGAATTC	Mezoneuron	Mezoneuron scortechinii	945
1183	matK_1R_kim / matK3.2	ACCCAGTCCATCTGGAAATCTTGGTCC / CTTCCTCTGTAAAGAATTC	Micranthocereus	Micranthocereus albicephalus	945
1080	matK_1R_kim / matK3.2	ACCCAGTCCATCTGGAAATCTTGGTCC / CTTCCTCTGTAAAGAATTC	Mila	Mila caespitosa	939
999	matK_1R_kim / matK3.2	ACCCAGTCCATCTGGAAATCTTGGTCC / CTTCCTCTGTAAAGAATTC	Mila	Mila caespitosa	945
897	matK_1R_kim / matK3.2	ACCCAGTCCATCTGGAAATCTTGGTCC / CTTCCTCTGTAAAGAATTC	Moldenhawera	Moldenhawera blanchetiana	945
1146	matK_1R_kim / matK3.2	ACCCAGTCCATCTGGAAATCTTGGTCC / CTTCCTCTGTAAAGAATTC	Moldenhawera	Moldenhawera brasiliensis	945
1500	matK_1R_kim / matK3.2	ACCCAGTCCATCTGGAAATCTTGGTCC / CTTCCTCTGTAAAGAATTC	Mollugo	Mollugo brasiliensis	957
1107	matK_1R_kim / matK3.2	ACCCAGTCCATCTGGAAATCTTGGTCC / CTTCCTCTGTAAAGAATTC	Mollugo	Mollugo pentaphylla	957
1501	matK_1R_kim / matK3.2	ACCCAGTCCATCTGGAAATCTTGGTCC / CTTCCTCTGTAAAGAATTC	Mollugo	Mollugo brasiliensis	963
1278	matK_1R_kim / matK3.2	ACCCAGTCCATCTGGAAATCTTGGTCC / CTTCCTCTGTAAAGAATTC	Mollugo	Mollugo verticillata	963
1568	matK_1R_kim / matK3.2	ACCCAGTCCATCTGGAAATCTTGGTCC / CTTCCTCTGTAAAGAATTC	Monopteryx	Monopteryx angustifolia	954
1079	matK_1R_kim / matK3.2	ACCCAGTCCATCTGGAAATCTTGGTCC / CTTCCTCTGTAAAGAATTC	Monvillea	Monvillea spegazzinii	945
1145	matK_1R_kim / matK3.2	ACCCAGTCCATCTGGAAATCTTGGTCC / CTTCCTCTGTAAAGAATTC	Mora	Mora gonggrijpii	945
892	matK_1R_kim / matK3.2	ACCCAGTCCATCTGGAAATCTTGGTCC / CTTCCTCTGTAAAGAATTC	Moullava	Moullava spicata	945
1340	matK_1R_kim / matK3.2	ACCCAGTCCATCTGGAAATCTTGGTCC / CTTCCTCTGTAAAGAATTC	Myrocarpus	Myrocarpus fastigiatus	948
1358	matK_1R_kim / matK3.2	ACCCAGTCCATCTGGAAATCTTGGTCC / CTTCCTCTGTAAAGAATTC	Myroxylon	Myroxylon peruiferum	948
1219	matK_1R_kim / matK3.2	ACCCAGTCCATCTGGAAATCTTGGTCC / CTTCCTCTGTAAAGAATTC	Neoapaloxylon	Neoapaloxylon madagascariense	945
1369	matK_1R_kim / matK3.2	ACCCAGTCCATCTGGAAATCTTGGTCC / CTTCCTCTGTAAAGAATTC	Neoapaloxylon	Neoapaloxylon tuberosum	945
1499	matK_1R_kim / matK3.2	ACCCAGTCCATCTGGAAATCTTGGTCC / CTTCCTCTGTAAAGAATTC	Neoraimondia	Neoraimondia herzogiana	951
1164	matK_1R_kim / matK3.2	ACCCAGTCCATCTGGAAATCTTGGTCC / CTTCCTCTGTAAAGAATTC	Neowerdermannia	Neowerdermannia vorwerkii	951
1078	matK_1R_kim / matK3.2	ACCCAGTCCATCTGGAAATCTTGGTCC / CTTCCTCTGTAAAGAATTC	Notocactus	Notocactus concinnus	951
1043	matK_1R_kim / matK3.2	ACCCAGTCCATCTGGAAATCTTGGTCC / CTTCCTCTGTAAAGAATTC	Oreocereus	Oreocereus celsianus	945
1235	matK_1R_kim / matK3.2	ACCCAGTCCATCTGGAAATCTTGGTCC / CTTCCTCTGTAAAGAATTC	Ornithopus	Ornithopus perpusillus	948
996	matK_1R_kim / matK3.2	ACCCAGTCCATCTGGAAATCTTGGTCC / CTTCCTCTGTAAAGAATTC	Oroya	Oroya peruviana	945
1522	matK_1R_kim / matK3.2	ACCCAGTCCATCTGGAAATCTTGGTCC / CTTCCTCTGTAAAGAATTC	Orphanodendron	Orphanodendron bernalii	948
1521	matK_1R_kim / matK3.2	ACCCAGTCCATCTGGAAATCTTGGTCC / CTTCCTCTGTAAAGAATTC	Orphanodendron	Orphanodendron grandiflorum	948
1268	matK_1R_kim / matK3.2	ACCCAGTCCATCTGGAAATCTTGGTCC / CTTCCTCTGTAAAGAATTC	Paramollugo	Paramollugo angustifolia	957
1267	matK_1R_kim / matK3.2	ACCCAGTCCATCTGGAAATCTTGGTCC / CTTCCTCTGTAAAGAATTC	Paramollugo	Paramollugo caespitosa	957
1265	matK_1R_kim / matK3.2	ACCCAGTCCATCTGGAAATCTTGGTCC / CTTCCTCTGTAAAGAATTC	Paramollugo	Paramollugo nesophila	957
1264	matK_1R_kim / matK3.2	ACCCAGTCCATCTGGAAATCTTGGTCC / CTTCCTCTGTAAAGAATTC	Paramollugo	Paramollugo simulans	957
1263	matK_1R_kim / matK3.2	ACCCAGTCCATCTGGAAATCTTGGTCC / CTTCCTCTGTAAAGAATTC	Paramollugo	Paramollugo spathulata	957
1266	matK_1R_kim / matK3.2	ACCCAGTCCATCTGGAAATCTTGGTCC / CTTCCTCTGTAAAGAATTC	Paramollugo	Paramollugo digyna	963
1028	matK_1R_kim / matK3.2	ACCCAGTCCATCTGGAAATCTTGGTCC / CTTCCTCTGTAAAGAATTC	Parkinsonia	Parkinsonia aculeata	945
1201	matK_1R_kim / matK3.2	ACCCAGTCCATCTGGAAATCTTGGTCC / CTTCCTCTGTAAAGAATTC	Parkinsonia	Parkinsonia africana	945
1156	matK_1R_kim / matK3.2	ACCCAGTCCATCTGGAAATCTTGGTCC / CTTCCTCTGTAAAGAATTC	Parkinsonia	Parkinsonia florida	945
1034	matK_1R_kim / matK3.2	ACCCAGTCCATCTGGAAATCTTGGTCC / CTTCCTCTGTAAAGAATTC	Parkinsonia	Parkinsonia microphylla	945
951	matK_1R_kim / matK3.2	ACCCAGTCCATCTGGAAATCTTGGTCC / CTTCCTCTGTAAAGAATTC	Parkinsonia	Parkinsonia praecox	945
1170	matK_1R_kim / matK3.2	ACCCAGTCCATCTGGAAATCTTGGTCC / CTTCCTCTGTAAAGAATTC	Parodia	Parodia buenekeri	951
1171	matK_1R_kim / matK3.2	ACCCAGTCCATCTGGAAATCTTGGTCC / CTTCCTCTGTAAAGAATTC	Parodia	Parodia haselbergii	951
1077	matK_1R_kim / matK3.2	ACCCAGTCCATCTGGAAATCTTGGTCC / CTTCCTCTGTAAAGAATTC	Parodia	Parodia magnifica	951
1169	matK_1R_kim / matK3.2	ACCCAGTCCATCTGGAAATCTTGGTCC / CTTCCTCTGTAAAGAATTC	Parodia	Parodia maassii	957
910	matK_1R_kim / matK3.2	ACCCAGTCCATCTGGAAATCTTGGTCC / CTTCCTCTGTAAAGAATTC	Parodia	Parodia microsperma	957
992	matK_1R_kim / matK3.2	ACCCAGTCCATCTGGAAATCTTGGTCC / CTTCCTCTGTAAAGAATTC	Paubrasilia	Paubrasilia echinata	945
1205	matK_1R_kim / matK3.2	ACCCAGTCCATCTGGAAATCTTGGTCC / CTTCCTCTGTAAAGAATTC	Peltogyne	Peltogyne chrysopis	945
1218	matK_1R_kim / matK3.2	ACCCAGTCCATCTGGAAATCTTGGTCC / CTTCCTCTGTAAAGAATTC	Peltogyne	Peltogyne heterophylla	945
1483	matK_1R_kim / matK3.2	ACCCAGTCCATCTGGAAATCTTGGTCC / CTTCCTCTGTAAAGAATTC	Peltogyne	Peltogyne paniculata	945
1482	matK_1R_kim / matK3.2	ACCCAGTCCATCTGGAAATCTTGGTCC / CTTCCTCTGTAAAGAATTC	Peltogyne	Peltogyne pauciflora	945
1481	matK_1R_kim / matK3.2	ACCCAGTCCATCTGGAAATCTTGGTCC / CTTCCTCTGTAAAGAATTC	Peltogyne	Peltogyne venosa	945
955	matK_1R_kim / matK3.2	ACCCAGTCCATCTGGAAATCTTGGTCC / CTTCCTCTGTAAAGAATTC	Peltophorum	Peltophorum africanum	945
948	matK_1R_kim / matK3.2	ACCCAGTCCATCTGGAAATCTTGGTCC / CTTCCTCTGTAAAGAATTC	Peltophorum	Peltophorum dubium	945
895	matK_1R_kim / matK3.2	ACCCAGTCCATCTGGAAATCTTGGTCC / CTTCCTCTGTAAAGAATTC	Peltophorum	Peltophorum pterocarpum	945
1510	matK_1R_kim / matK3.2	ACCCAGTCCATCTGGAAATCTTGGTCC / CTTCCTCTGTAAAGAATTC	Pereskia	Pereskia aculeata	951
1285	matK_1R_kim / matK3.2	ACCCAGTCCATCTGGAAATCTTGGTCC / CTTCCTCTGTAAAGAATTC	Pereskia	Pereskia humboldtii	951
1504	matK_1R_kim / matK3.2	ACCCAGTCCATCTGGAAATCTTGGTCC / CTTCCTCTGTAAAGAATTC	Pericopsis	Pericopsis angolensis	945
1503	matK_1R_kim / matK3.2	ACCCAGTCCATCTGGAAATCTTGGTCC / CTTCCTCTGTAAAGAATTC	Pericopsis	Pericopsis laxiflora	945
1292	matK_1R_kim / matK3.2	ACCCAGTCCATCTGGAAATCTTGGTCC / CTTCCTCTGTAAAGAATTC	Petteria	Petteria ramentacea	948
1109	matK_1R_kim / matK3.2	ACCCAGTCCATCTGGAAATCTTGGTCC / CTTCCTCTGTAAAGAATTC	Pfeiffera	Pfeiffera monacantha	948
1112	matK_1R_kim / matK3.2	ACCCAGTCCATCTGGAAATCTTGGTCC / CTTCCTCTGTAAAGAATTC	Pfeiffera	Pfeiffera asuntapatensis	950
1113	matK_1R_kim / matK3.2	ACCCAGTCCATCTGGAAATCTTGGTCC / CTTCCTCTGTAAAGAATTC	Pfeiffera	Pfeiffera asuntapatensis	951
1111	matK_1R_kim / matK3.2	ACCCAGTCCATCTGGAAATCTTGGTCC / CTTCCTCTGTAAAGAATTC	Pfeiffera	Pfeiffera boliviana	951
1110	matK_1R_kim / matK3.2	ACCCAGTCCATCTGGAAATCTTGGTCC / CTTCCTCTGTAAAGAATTC	Pfeiffera	Pfeiffera ianthothele	951
1129	matK_1R_kim / matK3.2	ACCCAGTCCATCTGGAAATCTTGGTCC / CTTCCTCTGTAAAGAATTC	Pfeiffera	Pfeiffera micrantha	951
1126	matK_1R_kim / matK3.2	ACCCAGTCCATCTGGAAATCTTGGTCC / CTTCCTCTGTAAAGAATTC	Pfeiffera	Pfeiffera miyagawae	951
952	matK_1R_kim / matK3.2	ACCCAGTCCATCTGGAAATCTTGGTCC / CTTCCTCTGTAAAGAATTC	Pfeiffera	Pfeiffera monacantha	951
1108	matK_1R_kim / matK3.2	ACCCAGTCCATCTGGAAATCTTGGTCC / CTTCCTCTGTAAAGAATTC	Pfeiffera	Pfeiffera paranganiensis	951
1160	matK_1R_kim / matK3.2	ACCCAGTCCATCTGGAAATCTTGGTCC / CTTCCTCTGTAAAGAATTC	Phylloxylon	Phylloxylon spinosa	948
1038	matK_1R_kim / matK3.2	ACCCAGTCCATCTGGAAATCTTGGTCC / CTTCCTCTGTAAAGAATTC	Pilosocereus	Pilosocereus chrysacanthus	559
1036	matK_1R_kim / matK3.2	ACCCAGTCCATCTGGAAATCTTGGTCC / CTTCCTCTGTAAAGAATTC	Pilosocereus	Pilosocereus aff.	872
1035	matK_1R_kim / matK3.2	ACCCAGTCCATCTGGAAATCTTGGTCC / CTTCCTCTGTAAAGAATTC	Pilosocereus	Pilosocereus chrysacanthus	887
1041	matK_1R_kim / matK3.2	ACCCAGTCCATCTGGAAATCTTGGTCC / CTTCCTCTGTAAAGAATTC	Pilosocereus	Pilosocereus leucocephalus	929
1040	matK_1R_kim / matK3.2	ACCCAGTCCATCTGGAAATCTTGGTCC / CTTCCTCTGTAAAGAATTC	Pilosocereus	Pilosocereus purpusii	929
1039	matK_1R_kim / matK3.2	ACCCAGTCCATCTGGAAATCTTGGTCC / CTTCCTCTGTAAAGAATTC	Pilosocereus	Pilosocereus alensis	930
1020	matK_1R_kim / matK3.2	ACCCAGTCCATCTGGAAATCTTGGTCC / CTTCCTCTGTAAAGAATTC	Pilosocereus	Pilosocereus floccosus	933
1017	matK_1R_kim / matK3.2	ACCCAGTCCATCTGGAAATCTTGGTCC / CTTCCTCTGTAAAGAATTC	Pilosocereus	Pilosocereus rosae	933
1037	matK_1R_kim / matK3.2	ACCCAGTCCATCTGGAAATCTTGGTCC / CTTCCTCTGTAAAGAATTC	Pilosocereus	Pilosocereus royenii	933
1076	matK_1R_kim / matK3.2	ACCCAGTCCATCTGGAAATCTTGGTCC / CTTCCTCTGTAAAGAATTC	Pilosocereus	Pilosocereus chrysacanthus	951
1291	matK_1R_kim / matK3.2	ACCCAGTCCATCTGGAAATCTTGGTCC / CTTCCTCTGTAAAGAATTC	Podocytisus	Podocytisus caramanicus	948
1317	matK_1R_kim / matK3.2	ACCCAGTCCATCTGGAAATCTTGGTCC / CTTCCTCTGTAAAGAATTC	Polaskia	Polaskia chende	951
1286	matK_1R_kim / matK3.2	ACCCAGTCCATCTGGAAATCTTGGTCC / CTTCCTCTGTAAAGAATTC	Polhillia	Polhillia canescens	951
1574	matK_1R_kim / matK3.2	ACCCAGTCCATCTGGAAATCTTGGTCC / CTTCCTCTGTAAAGAATTC	PREDICTED:	PREDICTED: Lotus	949
1480	matK_1R_kim / matK3.2	ACCCAGTCCATCTGGAAATCTTGGTCC / CTTCCTCTGTAAAGAATTC	Prioria	Prioria buchholzii	945
1479	matK_1R_kim / matK3.2	ACCCAGTCCATCTGGAAATCTTGGTCC / CTTCCTCTGTAAAGAATTC	Prioria	Prioria mannii	945
1478	matK_1R_kim / matK3.2	ACCCAGTCCATCTGGAAATCTTGGTCC / CTTCCTCTGTAAAGAATTC	Prioria	Prioria oxyphylla	945
1399	matK_1R_kim / matK3.2	ACCCAGTCCATCTGGAAATCTTGGTCC / CTTCCTCTGTAAAGAATTC	Pseudorhipsalis	Pseudorhipsalis acuminata	951
1398	matK_1R_kim / matK3.2	ACCCAGTCCATCTGGAAATCTTGGTCC / CTTCCTCTGTAAAGAATTC	Pseudorhipsalis	Pseudorhipsalis alata	951
1397	matK_1R_kim / matK3.2	ACCCAGTCCATCTGGAAATCTTGGTCC / CTTCCTCTGTAAAGAATTC	Pseudorhipsalis	Pseudorhipsalis amazonica	951
1396	matK_1R_kim / matK3.2	ACCCAGTCCATCTGGAAATCTTGGTCC / CTTCCTCTGTAAAGAATTC	Pseudorhipsalis	Pseudorhipsalis himantoclada	951
1395	matK_1R_kim / matK3.2	ACCCAGTCCATCTGGAAATCTTGGTCC / CTTCCTCTGTAAAGAATTC	Pseudorhipsalis	Pseudorhipsalis lankesteri	951
1394	matK_1R_kim / matK3.2	ACCCAGTCCATCTGGAAATCTTGGTCC / CTTCCTCTGTAAAGAATTC	Pseudorhipsalis	Pseudorhipsalis ramulosa	957
1545	matK_1R_kim / matK3.2	ACCCAGTCCATCTGGAAATCTTGGTCC / CTTCCTCTGTAAAGAATTC	Pterodon	Pterodon pubescens	889
1567	matK_1R_kim / matK3.2	ACCCAGTCCATCTGGAAATCTTGGTCC / CTTCCTCTGTAAAGAATTC	Pterodon	Pterodon abruptus	948
1566	matK_1R_kim / matK3.2	ACCCAGTCCATCTGGAAATCTTGGTCC / CTTCCTCTGTAAAGAATTC	Pterodon	Pterodon apparicioi	948
968	matK_1R_kim / matK3.2	ACCCAGTCCATCTGGAAATCTTGGTCC / CTTCCTCTGTAAAGAATTC	Pterolobium	Pterolobium punctatum	740
891	matK_1R_kim / matK3.2	ACCCAGTCCATCTGGAAATCTTGGTCC / CTTCCTCTGTAAAGAATTC	Pterolobium	Pterolobium punctatum	945
1009	matK_1R_kim / matK3.2	ACCCAGTCCATCTGGAAATCTTGGTCC / CTTCCTCTGTAAAGAATTC	Pygmaeocereus	Pygmaeocereus bylesianus	945
1174	matK_1R_kim / matK3.2	ACCCAGTCCATCTGGAAATCTTGGTCC / CTTCCTCTGTAAAGAATTC	Rauhocereus	Rauhocereus riosaniensis	945
1075	matK_1R_kim / matK3.2	ACCCAGTCCATCTGGAAATCTTGGTCC / CTTCCTCTGTAAAGAATTC	Rauhocereus	Rauhocereus sp.	945
1073	matK_1R_kim / matK3.2	ACCCAGTCCATCTGGAAATCTTGGTCC / CTTCCTCTGTAAAGAATTC	Rebutia	Rebutia fiebrigii	945
1016	matK_1R_kim / matK3.2	ACCCAGTCCATCTGGAAATCTTGGTCC / CTTCCTCTGTAAAGAATTC	Rebutia	Rebutia pygmaea	945
1012	matK_1R_kim / matK3.2	ACCCAGTCCATCTGGAAATCTTGGTCC / CTTCCTCTGTAAAGAATTC	Rebutia	Rebutia spinosissima	945
947	matK_1R_kim / matK3.2	ACCCAGTCCATCTGGAAATCTTGGTCC / CTTCCTCTGTAAAGAATTC	Recordoxylon	Recordoxylon speciosum	945
1131	matK_1R_kim / matK3.2	ACCCAGTCCATCTGGAAATCTTGGTCC / CTTCCTCTGTAAAGAATTC	Rhipsalidopsis	Rhipsalidopsis rosea	951
1134	matK_1R_kim / matK3.2	ACCCAGTCCATCTGGAAATCTTGGTCC / CTTCCTCTGTAAAGAATTC	Rhipsalidopsis	Rhipsalidopsis x	951
1029	matK_1R_kim / matK3.2	ACCCAGTCCATCTGGAAATCTTGGTCC / CTTCCTCTGTAAAGAATTC	Rhipsalis	Rhipsalis teres	951
1547	matK_1R_kim / matK3.2	ACCCAGTCCATCTGGAAATCTTGGTCC / CTTCCTCTGTAAAGAATTC	Riedeliella	Riedeliella graciliflora	961
1179	matK_1R_kim / matK3.2	ACCCAGTCCATCTGGAAATCTTGGTCC / CTTCCTCTGTAAAGAATTC	Samaipaticereus	Samaipaticereus corroanus	945
1368	matK_1R_kim / matK3.2	ACCCAGTCCATCTGGAAATCTTGGTCC / CTTCCTCTGTAAAGAATTC	Saraca	Saraca declinata	945
1367	matK_1R_kim / matK3.2	ACCCAGTCCATCTGGAAATCTTGGTCC / CTTCCTCTGTAAAGAATTC	Saraca	Saraca sp.	945
1475	matK_1R_kim / matK3.2	ACCCAGTCCATCTGGAAATCTTGGTCC / CTTCCTCTGTAAAGAATTC	Saraca	Saraca thaipingensis	945
1519	matK_1R_kim / matK3.2	ACCCAGTCCATCTGGAAATCTTGGTCC / CTTCCTCTGTAAAGAATTC	Saraca	Saraca griffithiana	950
1209	matK_1R_kim / matK3.2	ACCCAGTCCATCTGGAAATCTTGGTCC / CTTCCTCTGTAAAGAATTC	Saraca	Saraca indica	950
1477	matK_1R_kim / matK3.2	ACCCAGTCCATCTGGAAATCTTGGTCC / CTTCCTCTGTAAAGAATTC	Saraca	Saraca asoca	951
1476	matK_1R_kim / matK3.2	ACCCAGTCCATCTGGAAATCTTGGTCC / CTTCCTCTGTAAAGAATTC	Saraca	Saraca dives	951
1141	matK_1R_kim / matK3.2	ACCCAGTCCATCTGGAAATCTTGGTCC / CTTCCTCTGTAAAGAATTC	Schizolobium	Schizolobium amazonicum	945
1142	matK_1R_kim / matK3.2	ACCCAGTCCATCTGGAAATCTTGGTCC / CTTCCTCTGTAAAGAATTC	Schizolobium	Schizolobium parahyba	945
1121	matK_1R_kim / matK3.2	ACCCAGTCCATCTGGAAATCTTGGTCC / CTTCCTCTGTAAAGAATTC	Schlumbergera	Schlumbergera truncata	945
1139	matK_1R_kim / matK3.2	ACCCAGTCCATCTGGAAATCTTGGTCC / CTTCCTCTGTAAAGAATTC	Schlumbergera	Schlumbergera kautskyi	951
1123	matK_1R_kim / matK3.2	ACCCAGTCCATCTGGAAATCTTGGTCC / CTTCCTCTGTAAAGAATTC	Schlumbergera	Schlumbergera microsphaerica	951
1138	matK_1R_kim / matK3.2	ACCCAGTCCATCTGGAAATCTTGGTCC / CTTCCTCTGTAAAGAATTC	Schlumbergera	Schlumbergera opuntioides	951
1132	matK_1R_kim / matK3.2	ACCCAGTCCATCTGGAAATCTTGGTCC / CTTCCTCTGTAAAGAATTC	Schlumbergera	Schlumbergera orssichiana	951
1133	matK_1R_kim / matK3.2	ACCCAGTCCATCTGGAAATCTTGGTCC / CTTCCTCTGTAAAGAATTC	Schlumbergera	Schlumbergera russelliana	951
1163	matK_1R_kim / matK3.2	ACCCAGTCCATCTGGAAATCTTGGTCC / CTTCCTCTGTAAAGAATTC	Schlumbergera	Schlumbergera truncata	951
1210	matK_1R_kim / matK3.2	ACCCAGTCCATCTGGAAATCTTGGTCC / CTTCCTCTGTAAAGAATTC	Schotia	Schotia afra	945
1217	matK_1R_kim / matK3.2	ACCCAGTCCATCTGGAAATCTTGGTCC / CTTCCTCTGTAAAGAATTC	Schotia	Schotia brachypetala	945
1216	matK_1R_kim / matK3.2	ACCCAGTCCATCTGGAAATCTTGGTCC / CTTCCTCTGTAAAGAATTC	Schotia	Schotia capitata	945
1505	matK_1R_kim / matK3.2	ACCCAGTCCATCTGGAAATCTTGGTCC / CTTCCTCTGTAAAGAATTC	Sclerocactus	Sclerocactus unguispinus	951
972	matK_1R_kim / matK3.2	ACCCAGTCCATCTGGAAATCTTGGTCC / CTTCCTCTGTAAAGAATTC	Selenicereus	Selenicereus grandiflorus	945
953	matK_1R_kim / matK3.2	ACCCAGTCCATCTGGAAATCTTGGTCC / CTTCCTCTGTAAAGAATTC	Selenicereus	Selenicereus undatus	945
1393	matK_1R_kim / matK3.2	ACCCAGTCCATCTGGAAATCTTGGTCC / CTTCCTCTGTAAAGAATTC	Selenicereus	Selenicereus anthonyanus	951
1392	matK_1R_kim / matK3.2	ACCCAGTCCATCTGGAAATCTTGGTCC / CTTCCTCTGTAAAGAATTC	Selenicereus	Selenicereus atropilosus	951
1390	matK_1R_kim / matK3.2	ACCCAGTCCATCTGGAAATCTTGGTCC / CTTCCTCTGTAAAGAATTC	Selenicereus	Selenicereus donkelaarii	951
1391	matK_1R_kim / matK3.2	ACCCAGTCCATCTGGAAATCTTGGTCC / CTTCCTCTGTAAAGAATTC	Selenicereus	Selenicereus dorschianus	951
1389	matK_1R_kim / matK3.2	ACCCAGTCCATCTGGAAATCTTGGTCC / CTTCCTCTGTAAAGAATTC	Selenicereus	Selenicereus grandiflorus	951
1388	matK_1R_kim / matK3.2	ACCCAGTCCATCTGGAAATCTTGGTCC / CTTCCTCTGTAAAGAATTC	Selenicereus	Selenicereus inermis	951
1256	matK_1R_kim / matK3.2	ACCCAGTCCATCTGGAAATCTTGGTCC / CTTCCTCTGTAAAGAATTC	Selenicereus	Selenicereus megalanthus	951
1255	matK_1R_kim / matK3.2	ACCCAGTCCATCTGGAAATCTTGGTCC / CTTCCTCTGTAAAGAATTC	Selenicereus	Selenicereus monacanthus	951
1429	matK_1R_kim / matK3.2	ACCCAGTCCATCTGGAAATCTTGGTCC / CTTCCTCTGTAAAGAATTC	Selenicereus	Selenicereus sp.	951
1386	matK_1R_kim / matK3.2	ACCCAGTCCATCTGGAAATCTTGGTCC / CTTCCTCTGTAAAGAATTC	Selenicereus	Selenicereus spinulosus	951
1254	matK_1R_kim / matK3.2	ACCCAGTCCATCTGGAAATCTTGGTCC / CTTCCTCTGTAAAGAATTC	Selenicereus	Selenicereus undatus	951
1385	matK_1R_kim / matK3.2	ACCCAGTCCATCTGGAAATCTTGGTCC / CTTCCTCTGTAAAGAATTC	Selenicereus	Selenicereus vagans	951
1384	matK_1R_kim / matK3.2	ACCCAGTCCATCTGGAAATCTTGGTCC / CTTCCTCTGTAAAGAATTC	Selenicereus	Selenicereus validus	951
1290	matK_1R_kim / matK3.2	ACCCAGTCCATCTGGAAATCTTGGTCC / CTTCCTCTGTAAAGAATTC	Sellocharis	Sellocharis paradoxa	948
986	matK_1R_kim / matK3.2	ACCCAGTCCATCTGGAAATCTTGGTCC / CTTCCTCTGTAAAGAATTC	Senna	Senna alata	945
957	matK_1R_kim / matK3.2	ACCCAGTCCATCTGGAAATCTTGGTCC / CTTCCTCTGTAAAGAATTC	Senna	Senna alexandrina	945
990	matK_1R_kim / matK3.2	ACCCAGTCCATCTGGAAATCTTGGTCC / CTTCCTCTGTAAAGAATTC	Senna	Senna aversiflora	945
1158	matK_1R_kim / matK3.2	ACCCAGTCCATCTGGAAATCTTGGTCC / CTTCCTCTGTAAAGAATTC	Senna	Senna bauhinioides	945
945	matK_1R_kim / matK3.2	ACCCAGTCCATCTGGAAATCTTGGTCC / CTTCCTCTGTAAAGAATTC	Senna	Senna cana	945
988	matK_1R_kim / matK3.2	ACCCAGTCCATCTGGAAATCTTGGTCC / CTTCCTCTGTAAAGAATTC	Senna	Senna catingae	945
1157	matK_1R_kim / matK3.2	ACCCAGTCCATCTGGAAATCTTGGTCC / CTTCCTCTGTAAAGAATTC	Senna	Senna covesii	945
989	matK_1R_kim / matK3.2	ACCCAGTCCATCTGGAAATCTTGGTCC / CTTCCTCTGTAAAGAATTC	Senna	Senna harleyi	945
954	matK_1R_kim / matK3.2	ACCCAGTCCATCTGGAAATCTTGGTCC / CTTCCTCTGTAAAGAATTC	Senna	Senna italica	945
890	matK_1R_kim / matK3.2	ACCCAGTCCATCTGGAAATCTTGGTCC / CTTCCTCTGTAAAGAATTC	Senna	Senna obtusifolia	945
961	matK_1R_kim / matK3.2	ACCCAGTCCATCTGGAAATCTTGGTCC / CTTCCTCTGTAAAGAATTC	Senna	Senna reticulata	945
905	matK_1R_kim / matK3.2	ACCCAGTCCATCTGGAAATCTTGGTCC / CTTCCTCTGTAAAGAATTC	Senna	Senna siamea	945
963	matK_1R_kim / matK3.2	ACCCAGTCCATCTGGAAATCTTGGTCC / CTTCCTCTGTAAAGAATTC	Senna	Senna tora	945
1474	matK_1R_kim / matK3.2	ACCCAGTCCATCTGGAAATCTTGGTCC / CTTCCTCTGTAAAGAATTC	Sindora	Sindora coriacea	951
1215	matK_1R_kim / matK3.2	ACCCAGTCCATCTGGAAATCTTGGTCC / CTTCCTCTGTAAAGAATTC	Sindora	Sindora klaineana	951
1473	matK_1R_kim / matK3.2	ACCCAGTCCATCTGGAAATCTTGGTCC / CTTCCTCTGTAAAGAATTC	Sindora	Sindora siamensis	951
987	matK_1R_kim / matK3.2	ACCCAGTCCATCTGGAAATCTTGGTCC / CTTCCTCTGTAAAGAATTC	Sophora	Sophora sp.	945
1289	matK_1R_kim / matK3.2	ACCCAGTCCATCTGGAAATCTTGGTCC / CTTCCTCTGTAAAGAATTC	Spartium	Spartium junceum	948
1283	matK_1R_kim / matK3.2	ACCCAGTCCATCTGGAAATCTTGGTCC / CTTCCTCTGTAAAGAATTC	Spirotropis	Spirotropis longifolia	948
1273	matK_1R_kim / matK3.2	ACCCAGTCCATCTGGAAATCTTGGTCC / CTTCCTCTGTAAAGAATTC	Spirotropis	Spirotropis sp.	948
1032	matK_1R_kim / matK3.2	ACCCAGTCCATCTGGAAATCTTGGTCC / CTTCCTCTGTAAAGAATTC	Stachyothyrsus	Stachyothyrsus staudtii	945
1288	matK_1R_kim / matK3.2	ACCCAGTCCATCTGGAAATCTTGGTCC / CTTCCTCTGTAAAGAATTC	Stauracanthus	Stauracanthus spectabilis	942
1472	matK_1R_kim / matK3.2	ACCCAGTCCATCTGGAAATCTTGGTCC / CTTCCTCTGTAAAGAATTC	Stemonocoleus	Stemonocoleus micranthus	945
1072	matK_1R_kim / matK3.2	ACCCAGTCCATCTGGAAATCTTGGTCC / CTTCCTCTGTAAAGAATTC	Stetsonia	Stetsonia coryne	945
1357	matK_1R_kim / matK3.2	ACCCAGTCCATCTGGAAATCTTGGTCC / CTTCCTCTGTAAAGAATTC	Stirtonanthus	Stirtonanthus insignis	948
1383	matK_1R_kim / matK3.2	ACCCAGTCCATCTGGAAATCTTGGTCC / CTTCCTCTGTAAAGAATTC	Strophocactus	Strophocactus chontalensis	951
1381	matK_1R_kim / matK3.2	ACCCAGTCCATCTGGAAATCTTGGTCC / CTTCCTCTGTAAAGAATTC	Strophocactus	Strophocactus wittii	951
960	matK_1R_kim / matK3.2	ACCCAGTCCATCTGGAAATCTTGGTCC / CTTCCTCTGTAAAGAATTC	Stuhlmannia	Stuhlmannia moavi	945
1213	matK_1R_kim / matK3.2	ACCCAGTCCATCTGGAAATCTTGGTCC / CTTCCTCTGTAAAGAATTC	Styphnolobium	Styphnolobium japonicum	948
1232	matK_1R_kim / matK3.2	ACCCAGTCCATCTGGAAATCTTGGTCC / CTTCCTCTGTAAAGAATTC	Styphnolobium	Styphnolobium japonicum	954
1003	matK_1R_kim / matK3.2	ACCCAGTCCATCTGGAAATCTTGGTCC / CTTCCTCTGTAAAGAATTC	Sulcorebutia	Sulcorebutia steinbachii	939
1074	matK_1R_kim / matK3.2	ACCCAGTCCATCTGGAAATCTTGGTCC / CTTCCTCTGTAAAGAATTC	Sulcorebutia	Sulcorebutia arenacea	945
1071	matK_1R_kim / matK3.2	ACCCAGTCCATCTGGAAATCTTGGTCC / CTTCCTCTGTAAAGAATTC	Sulcorebutia	Sulcorebutia candiae	945
1441	matK_1R_kim / matK3.2	ACCCAGTCCATCTGGAAATCTTGGTCC / CTTCCTCTGTAAAGAATTC	Swartzia	Swartzia microcarpa	942
1512	matK_1R_kim / matK3.2	ACCCAGTCCATCTGGAAATCTTGGTCC / CTTCCTCTGTAAAGAATTC	Swartzia	Swartzia alternifoliolata	948
1445	matK_1R_kim / matK3.2	ACCCAGTCCATCTGGAAATCTTGGTCC / CTTCCTCTGTAAAGAATTC	Swartzia	Swartzia apetala	948
1465	matK_1R_kim / matK3.2	ACCCAGTCCATCTGGAAATCTTGGTCC / CTTCCTCTGTAAAGAATTC	Swartzia	Swartzia arborescens	948
1458	matK_1R_kim / matK3.2	ACCCAGTCCATCTGGAAATCTTGGTCC / CTTCCTCTGTAAAGAATTC	Swartzia	Swartzia argentea	948
1459	matK_1R_kim / matK3.2	ACCCAGTCCATCTGGAAATCTTGGTCC / CTTCCTCTGTAAAGAATTC	Swartzia	Swartzia cabrerae	948
1467	matK_1R_kim / matK3.2	ACCCAGTCCATCTGGAAATCTTGGTCC / CTTCCTCTGTAAAGAATTC	Swartzia	Swartzia calophylla	948
1460	matK_1R_kim / matK3.2	ACCCAGTCCATCTGGAAATCTTGGTCC / CTTCCTCTGTAAAGAATTC	Swartzia	Swartzia cardiosperma	948
1452	matK_1R_kim / matK3.2	ACCCAGTCCATCTGGAAATCTTGGTCC / CTTCCTCTGTAAAGAATTC	Swartzia	Swartzia conferta	948
1461	matK_1R_kim / matK3.2	ACCCAGTCCATCTGGAAATCTTGGTCC / CTTCCTCTGTAAAGAATTC	Swartzia	Swartzia costata	948
1438	matK_1R_kim / matK3.2	ACCCAGTCCATCTGGAAATCTTGGTCC / CTTCCTCTGTAAAGAATTC	Swartzia	Swartzia cupavenensis	948
1231	matK_1R_kim / matK3.2	ACCCAGTCCATCTGGAAATCTTGGTCC / CTTCCTCTGTAAAGAATTC	Swartzia	Swartzia emarginata	948
1514	matK_1R_kim / matK3.2	ACCCAGTCCATCTGGAAATCTTGGTCC / CTTCCTCTGTAAAGAATTC	Swartzia	Swartzia euxylophora	948
1339	matK_1R_kim / matK3.2	ACCCAGTCCATCTGGAAATCTTGGTCC / CTTCCTCTGTAAAGAATTC	Swartzia	Swartzia flaemingii	948
1457	matK_1R_kim / matK3.2	ACCCAGTCCATCTGGAAATCTTGGTCC / CTTCCTCTGTAAAGAATTC	Swartzia	Swartzia flavescens	948
1454	matK_1R_kim / matK3.2	ACCCAGTCCATCTGGAAATCTTGGTCC / CTTCCTCTGTAAAGAATTC	Swartzia	Swartzia froesii	948
1338	matK_1R_kim / matK3.2	ACCCAGTCCATCTGGAAATCTTGGTCC / CTTCCTCTGTAAAGAATTC	Swartzia	Swartzia glazioviana	948
1464	matK_1R_kim / matK3.2	ACCCAGTCCATCTGGAAATCTTGGTCC / CTTCCTCTGTAAAGAATTC	Swartzia	Swartzia grandifolia	948
1430	matK_1R_kim / matK3.2	ACCCAGTCCATCTGGAAATCTTGGTCC / CTTCCTCTGTAAAGAATTC	Swartzia	Swartzia haughtii	948
1448	matK_1R_kim / matK3.2	ACCCAGTCCATCTGGAAATCTTGGTCC / CTTCCTCTGTAAAGAATTC	Swartzia	Swartzia kuhlmannii	948
1337	matK_1R_kim / matK3.2	ACCCAGTCCATCTGGAAATCTTGGTCC / CTTCCTCTGTAAAGAATTC	Swartzia	Swartzia langsdorffii	948
1463	matK_1R_kim / matK3.2	ACCCAGTCCATCTGGAAATCTTGGTCC / CTTCCTCTGTAAAGAATTC	Swartzia	Swartzia latifolia	948
1443	matK_1R_kim / matK3.2	ACCCAGTCCATCTGGAAATCTTGGTCC / CTTCCTCTGTAAAGAATTC	Swartzia	Swartzia leiocalycina	948
1431	matK_1R_kim / matK3.2	ACCCAGTCCATCTGGAAATCTTGGTCC / CTTCCTCTGTAAAGAATTC	Swartzia	Swartzia macrosema	948
1447	matK_1R_kim / matK3.2	ACCCAGTCCATCTGGAAATCTTGGTCC / CTTCCTCTGTAAAGAATTC	Swartzia	Swartzia macrostachya	948
1336	matK_1R_kim / matK3.2	ACCCAGTCCATCTGGAAATCTTGGTCC / CTTCCTCTGTAAAGAATTC	Swartzia	Swartzia multijuga	948
1442	matK_1R_kim / matK3.2	ACCCAGTCCATCTGGAAATCTTGGTCC / CTTCCTCTGTAAAGAATTC	Swartzia	Swartzia oblanceolata	948
1462	matK_1R_kim / matK3.2	ACCCAGTCCATCTGGAAATCTTGGTCC / CTTCCTCTGTAAAGAATTC	Swartzia	Swartzia obscura	948
1451	matK_1R_kim / matK3.2	ACCCAGTCCATCTGGAAATCTTGGTCC / CTTCCTCTGTAAAGAATTC	Swartzia	Swartzia oedipus	948
1446	matK_1R_kim / matK3.2	ACCCAGTCCATCTGGAAATCTTGGTCC / CTTCCTCTGTAAAGAATTC	Swartzia	Swartzia oraria	948
1434	matK_1R_kim / matK3.2	ACCCAGTCCATCTGGAAATCTTGGTCC / CTTCCTCTGTAAAGAATTC	Swartzia	Swartzia panacoco	948
1453	matK_1R_kim / matK3.2	ACCCAGTCCATCTGGAAATCTTGGTCC / CTTCCTCTGTAAAGAATTC	Swartzia	Swartzia pendula	948
1456	matK_1R_kim / matK3.2	ACCCAGTCCATCTGGAAATCTTGGTCC / CTTCCTCTGTAAAGAATTC	Swartzia	Swartzia phaneroptera	948
1335	matK_1R_kim / matK3.2	ACCCAGTCCATCTGGAAATCTTGGTCC / CTTCCTCTGTAAAGAATTC	Swartzia	Swartzia pilulifera	948
1433	matK_1R_kim / matK3.2	ACCCAGTCCATCTGGAAATCTTGGTCC / CTTCCTCTGTAAAGAATTC	Swartzia	Swartzia pittieri	948
1450	matK_1R_kim / matK3.2	ACCCAGTCCATCTGGAAATCTTGGTCC / CTTCCTCTGTAAAGAATTC	Swartzia	Swartzia polita	948
1440	matK_1R_kim / matK3.2	ACCCAGTCCATCTGGAAATCTTGGTCC / CTTCCTCTGTAAAGAATTC	Swartzia	Swartzia polyphylla	948
1449	matK_1R_kim / matK3.2	ACCCAGTCCATCTGGAAATCTTGGTCC / CTTCCTCTGTAAAGAATTC	Swartzia	Swartzia prolata	948
1439	matK_1R_kim / matK3.2	ACCCAGTCCATCTGGAAATCTTGGTCC / CTTCCTCTGTAAAGAATTC	Swartzia	Swartzia schomburgkii	948
1444	matK_1R_kim / matK3.2	ACCCAGTCCATCTGGAAATCTTGGTCC / CTTCCTCTGTAAAGAATTC	Swartzia	Swartzia sericea	948
1334	matK_1R_kim / matK3.2	ACCCAGTCCATCTGGAAATCTTGGTCC / CTTCCTCTGTAAAGAATTC	Swartzia	Swartzia simplex	948
1435	matK_1R_kim / matK3.2	ACCCAGTCCATCTGGAAATCTTGGTCC / CTTCCTCTGTAAAGAATTC	Swartzia	Swartzia sp.	948
1436	matK_1R_kim / matK3.2	ACCCAGTCCATCTGGAAATCTTGGTCC / CTTCCTCTGTAAAGAATTC	Swartzia	Swartzia sprucei	948
1466	matK_1R_kim / matK3.2	ACCCAGTCCATCTGGAAATCTTGGTCC / CTTCCTCTGTAAAGAATTC	Swartzia	Swartzia standleyi	948
1333	matK_1R_kim / matK3.2	ACCCAGTCCATCTGGAAATCTTGGTCC / CTTCCTCTGTAAAGAATTC	Swartzia	Swartzia submarginata	948
1455	matK_1R_kim / matK3.2	ACCCAGTCCATCTGGAAATCTTGGTCC / CTTCCTCTGTAAAGAATTC	Swartzia	Swartzia sumorum	948
1437	matK_1R_kim / matK3.2	ACCCAGTCCATCTGGAAATCTTGGTCC / CTTCCTCTGTAAAGAATTC	Swartzia	Swartzia thomasii	948
1432	matK_1R_kim / matK3.2	ACCCAGTCCATCTGGAAATCTTGGTCC / CTTCCTCTGTAAAGAATTC	Swartzia	Swartzia yasuniensis	948
935	matK_1R_kim / matK3.2	ACCCAGTCCATCTGGAAATCTTGGTCC / CTTCCTCTGTAAAGAATTC	Tachigali	Tachigali acrensis	945
934	matK_1R_kim / matK3.2	ACCCAGTCCATCTGGAAATCTTGGTCC / CTTCCTCTGTAAAGAATTC	Tachigali	Tachigali alba	945
932	matK_1R_kim / matK3.2	ACCCAGTCCATCTGGAAATCTTGGTCC / CTTCCTCTGTAAAGAATTC	Tachigali	Tachigali amplifolia	945
931	matK_1R_kim / matK3.2	ACCCAGTCCATCTGGAAATCTTGGTCC / CTTCCTCTGTAAAGAATTC	Tachigali	Tachigali beaurepairei	945
901	matK_1R_kim / matK3.2	ACCCAGTCCATCTGGAAATCTTGGTCC / CTTCCTCTGTAAAGAATTC	Tachigali	Tachigali costaricensis	945
930	matK_1R_kim / matK3.2	ACCCAGTCCATCTGGAAATCTTGGTCC / CTTCCTCTGTAAAGAATTC	Tachigali	Tachigali densiflora	945
929	matK_1R_kim / matK3.2	ACCCAGTCCATCTGGAAATCTTGGTCC / CTTCCTCTGTAAAGAATTC	Tachigali	Tachigali denudata	945
921	matK_1R_kim / matK3.2	ACCCAGTCCATCTGGAAATCTTGGTCC / CTTCCTCTGTAAAGAATTC	Tachigali	Tachigali duckei	945
928	matK_1R_kim / matK3.2	ACCCAGTCCATCTGGAAATCTTGGTCC / CTTCCTCTGTAAAGAATTC	Tachigali	Tachigali formicarum	945
927	matK_1R_kim / matK3.2	ACCCAGTCCATCTGGAAATCTTGGTCC / CTTCCTCTGTAAAGAATTC	Tachigali	Tachigali friburgensis	945
926	matK_1R_kim / matK3.2	ACCCAGTCCATCTGGAAATCTTGGTCC / CTTCCTCTGTAAAGAATTC	Tachigali	Tachigali glauca	945
940	matK_1R_kim / matK3.2	ACCCAGTCCATCTGGAAATCTTGGTCC / CTTCCTCTGTAAAGAATTC	Tachigali	Tachigali guianensis	945
915	matK_1R_kim / matK3.2	ACCCAGTCCATCTGGAAATCTTGGTCC / CTTCCTCTGTAAAGAATTC	Tachigali	Tachigali macrostachya	945
920	matK_1R_kim / matK3.2	ACCCAGTCCATCTGGAAATCTTGGTCC / CTTCCTCTGTAAAGAATTC	Tachigali	Tachigali micropetala	945
925	matK_1R_kim / matK3.2	ACCCAGTCCATCTGGAAATCTTGGTCC / CTTCCTCTGTAAAGAATTC	Tachigali	Tachigali paniculata	945
924	matK_1R_kim / matK3.2	ACCCAGTCCATCTGGAAATCTTGGTCC / CTTCCTCTGTAAAGAATTC	Tachigali	Tachigali paraensis	945
923	matK_1R_kim / matK3.2	ACCCAGTCCATCTGGAAATCTTGGTCC / CTTCCTCTGTAAAGAATTC	Tachigali	Tachigali paratyensis	945
916	matK_1R_kim / matK3.2	ACCCAGTCCATCTGGAAATCTTGGTCC / CTTCCTCTGTAAAGAATTC	Tachigali	Tachigali pilgeriana	945
1144	matK_1R_kim / matK3.2	ACCCAGTCCATCTGGAAATCTTGGTCC / CTTCCTCTGTAAAGAATTC	Tachigali	Tachigali richardiana	945
922	matK_1R_kim / matK3.2	ACCCAGTCCATCTGGAAATCTTGGTCC / CTTCCTCTGTAAAGAATTC	Tachigali	Tachigali rugosa	945
919	matK_1R_kim / matK3.2	ACCCAGTCCATCTGGAAATCTTGGTCC / CTTCCTCTGTAAAGAATTC	Tachigali	Tachigali schultesiana	945
946	matK_1R_kim / matK3.2	ACCCAGTCCATCTGGAAATCTTGGTCC / CTTCCTCTGTAAAGAATTC	Tachigali	Tachigali sp.	945
918	matK_1R_kim / matK3.2	ACCCAGTCCATCTGGAAATCTTGGTCC / CTTCCTCTGTAAAGAATTC	Tachigali	Tachigali spathulipetala	945
933	matK_1R_kim / matK3.2	ACCCAGTCCATCTGGAAATCTTGGTCC / CTTCCTCTGTAAAGAATTC	Tachigali	Tachigali urbaniana	945
917	matK_1R_kim / matK3.2	ACCCAGTCCATCTGGAAATCTTGGTCC / CTTCCTCTGTAAAGAATTC	Tachigali	Tachigali vulgaris	945
1276	matK_1R_kim / matK3.2	ACCCAGTCCATCTGGAAATCTTGGTCC / CTTCCTCTGTAAAGAATTC	Talinella	Talinella dauphinensis	951
1275	matK_1R_kim / matK3.2	ACCCAGTCCATCTGGAAATCTTGGTCC / CTTCCTCTGTAAAGAATTC	Talinum	Talinum caffrum	951
1277	matK_1R_kim / matK3.2	ACCCAGTCCATCTGGAAATCTTGGTCC / CTTCCTCTGTAAAGAATTC	Talinum	Talinum paniculatum	951
991	matK_1R_kim / matK3.2	ACCCAGTCCATCTGGAAATCTTGGTCC / CTTCCTCTGTAAAGAATTC	Tara	Tara cacalaco	945
1565	matK_1R_kim / matK3.2	ACCCAGTCCATCTGGAAATCTTGGTCC / CTTCCTCTGTAAAGAATTC	Taralea	Taralea cordata	942
1356	matK_1R_kim / matK3.2	ACCCAGTCCATCTGGAAATCTTGGTCC / CTTCCTCTGTAAAGAATTC	Taralea	Taralea oppositifolia	942
1471	matK_1R_kim / matK3.2	ACCCAGTCCATCTGGAAATCTTGGTCC / CTTCCTCTGTAAAGAATTC	Tessmannia	Tessmannia africana	951
1470	matK_1R_kim / matK3.2	ACCCAGTCCATCTGGAAATCTTGGTCC / CTTCCTCTGTAAAGAATTC	Tessmannia	Tessmannia anomala	951
1469	matK_1R_kim / matK3.2	ACCCAGTCCATCTGGAAATCTTGGTCC / CTTCCTCTGTAAAGAATTC	Tessmannia	Tessmannia lescrauwaetii	951
1468	matK_1R_kim / matK3.2	ACCCAGTCCATCTGGAAATCTTGGTCC / CTTCCTCTGTAAAGAATTC	Tessmannia	Tessmannia neglecta	951
1196	matK_1R_kim / matK3.2	ACCCAGTCCATCTGGAAATCTTGGTCC / CTTCCTCTGTAAAGAATTC	Thermopsis	Thermopsis alpina	948
967	matK_1R_kim / matK3.2	ACCCAGTCCATCTGGAAATCTTGGTCC / CTTCCTCTGTAAAGAATTC	Ticanto	Ticanto sinensis	585
969	matK_1R_kim / matK3.2	ACCCAGTCCATCTGGAAATCTTGGTCC / CTTCCTCTGTAAAGAATTC	Ticanto	Ticanto sinensis	675
1153	matK_1R_kim / matK3.2	ACCCAGTCCATCTGGAAATCTTGGTCC / CTTCCTCTGTAAAGAATTC	Ticanto	Ticanto crista	945
1245	matK_1R_kim / matK3.2	ACCCAGTCCATCTGGAAATCTTGGTCC / CTTCCTCTGTAAAGAATTC	TPA:	TPA: TPA_asm:	948
1178	matK_1R_kim / matK3.2	ACCCAGTCCATCTGGAAATCTTGGTCC / CTTCCTCTGTAAAGAATTC	Trichocereus	Trichocereus chiloensis	945
1070	matK_1R_kim / matK3.2	ACCCAGTCCATCTGGAAATCTTGGTCC / CTTCCTCTGTAAAGAATTC	Trichocereus	Trichocereus taquimbalensis	945
1502	matK_1R_kim / matK3.2	ACCCAGTCCATCTGGAAATCTTGGTCC / CTTCCTCTGTAAAGAATTC	Trigastrotheca	Trigastrotheca pentaphylla	957
909	matK_1R_kim / matK3.2	ACCCAGTCCATCTGGAAATCTTGGTCC / CTTCCTCTGTAAAGAATTC	Trigastrotheca	Trigastrotheca stricta	957
1069	matK_1R_kim / matK3.2	ACCCAGTCCATCTGGAAATCTTGGTCC / CTTCCTCTGTAAAGAATTC	Uebelmannia	Uebelmannia pectinifera	945
1355	matK_1R_kim / matK3.2	ACCCAGTCCATCTGGAAATCTTGGTCC / CTTCCTCTGTAAAGAATTC	Uleanthus	Uleanthus erythrinoides	948
1354	matK_1R_kim / matK3.2	ACCCAGTCCATCTGGAAATCTTGGTCC / CTTCCTCTGTAAAGAATTC	Uleanthus	Uleanthus erythrinoides	954
1287	matK_1R_kim / matK3.2	ACCCAGTCCATCTGGAAATCTTGGTCC / CTTCCTCTGTAAAGAATTC	Ulex	Ulex europaeus	942
1241	matK_1R_kim / matK3.2	ACCCAGTCCATCTGGAAATCTTGGTCC / CTTCCTCTGTAAAGAATTC	Ulex	Ulex minor	942
1242	matK_1R_kim / matK3.2	ACCCAGTCCATCTGGAAATCTTGGTCC / CTTCCTCTGTAAAGAATTC	Ulex	Ulex minor	943
904	matK_1R_kim / matK3.2	ACCCAGTCCATCTGGAAATCTTGGTCC / CTTCCTCTGTAAAGAATTC	Vachellia	Vachellia nilotica	945
1143	matK_1R_kim / matK3.2	ACCCAGTCCATCTGGAAATCTTGGTCC / CTTCCTCTGTAAAGAATTC	Vouacapoua	Vouacapoua macropetala	945
1002	matK_1R_kim / matK3.2	ACCCAGTCCATCTGGAAATCTTGGTCC / CTTCCTCTGTAAAGAATTC	Weberbauerocereus	Weberbauerocereus longicomus	939
1068	matK_1R_kim / matK3.2	ACCCAGTCCATCTGGAAATCTTGGTCC / CTTCCTCTGTAAAGAATTC	Weberbauerocereus	Weberbauerocereus johnsonii	945
1380	matK_1R_kim / matK3.2	ACCCAGTCCATCTGGAAATCTTGGTCC / CTTCCTCTGTAAAGAATTC	Weberocereus	Weberocereus frohningiorum	951
1379	matK_1R_kim / matK3.2	ACCCAGTCCATCTGGAAATCTTGGTCC / CTTCCTCTGTAAAGAATTC	Weberocereus	Weberocereus glaber	951
1378	matK_1R_kim / matK3.2	ACCCAGTCCATCTGGAAATCTTGGTCC / CTTCCTCTGTAAAGAATTC	Weberocereus	Weberocereus imitans	951
1377	matK_1R_kim / matK3.2	ACCCAGTCCATCTGGAAATCTTGGTCC / CTTCCTCTGTAAAGAATTC	Weberocereus	Weberocereus rosei	951
1376	matK_1R_kim / matK3.2	ACCCAGTCCATCTGGAAATCTTGGTCC / CTTCCTCTGTAAAGAATTC	Weberocereus	Weberocereus tonduzii	951
1375	matK_1R_kim / matK3.2	ACCCAGTCCATCTGGAAATCTTGGTCC / CTTCCTCTGTAAAGAATTC	Weberocereus	Weberocereus trichophorus	951
1374	matK_1R_kim / matK3.2	ACCCAGTCCATCTGGAAATCTTGGTCC / CTTCCTCTGTAAAGAATTC	Weberocereus	Weberocereus tunilla	951
1013	matK_1R_kim / matK3.2	ACCCAGTCCATCTGGAAATCTTGGTCC / CTTCCTCTGTAAAGAATTC	Weingartia	Weingartia cintiensis	945
1042	matK_1R_kim / matK3.2	ACCCAGTCCATCTGGAAATCTTGGTCC / CTTCCTCTGTAAAGAATTC	Weingartia	Weingartia kargliana	951
1011	matK_1R_kim / matK3.2	ACCCAGTCCATCTGGAAATCTTGGTCC / CTTCCTCTGTAAAGAATTC	Yungasocereus	Yungasocereus inquisivensis	939
1332	matK_1R_kim / matK3.2	ACCCAGTCCATCTGGAAATCTTGGTCC / CTTCCTCTGTAAAGAATTC	Zollernia	Zollernia glabra	948
1198	matK_1R_kim / matK3.2	ACCCAGTCCATCTGGAAATCTTGGTCC / CTTCCTCTGTAAAGAATTC	Zollernia	Zollernia splendens	948
700	matK_1R_kim / MatK-3FKIM-r	ACCCAGTCCATCTGGAAATCTTGGTCC / CGTACAGTACTTTTGTGTTTACGAG	Abelia	Abelia chinensis	889
609	matK_1R_kim / MatK-3FKIM-r	ACCCAGTCCATCTGGAAATCTTGGTCC / CGTACAGTACTTTTGTGTTTACGAG	Acanthosyris	Acanthosyris asipapote	889
876	matK_1R_kim / MatK-3FKIM-r	ACCCAGTCCATCTGGAAATCTTGGTCC / CGTACAGTACTTTTGTGTTTACGAG	Adenocarpus	Adenocarpus artemisiifolius	889
811	matK_1R_kim / MatK-3FKIM-r	ACCCAGTCCATCTGGAAATCTTGGTCC / CGTACAGTACTTTTGTGTTTACGAG	Adenocarpus	Adenocarpus complicatus	889
887	matK_1R_kim / MatK-3FKIM-r	ACCCAGTCCATCTGGAAATCTTGGTCC / CGTACAGTACTTTTGTGTTTACGAG	Adesmia	Adesmia punctata	898
578	matK_1R_kim / MatK-3FKIM-r	ACCCAGTCCATCTGGAAATCTTGGTCC / CGTACAGTACTTTTGTGTTTACGAG	Adoxa	Adoxa moschatellina	889
835	matK_1R_kim / MatK-3FKIM-r	ACCCAGTCCATCTGGAAATCTTGGTCC / CGTACAGTACTTTTGTGTTTACGAG	Aerva	Aerva javanica	883
614	matK_1R_kim / MatK-3FKIM-r	ACCCAGTCCATCTGGAAATCTTGGTCC / CGTACAGTACTTTTGTGTTTACGAG	Aerva	Aerva lanata	883
840	matK_1R_kim / MatK-3FKIM-r	ACCCAGTCCATCTGGAAATCTTGGTCC / CGTACAGTACTTTTGTGTTTACGAG	Aeschynomene	Aeschynomene deightonii	898
585	matK_1R_kim / MatK-3FKIM-r	ACCCAGTCCATCTGGAAATCTTGGTCC / CGTACAGTACTTTTGTGTTTACGAG	Aextoxicon	Aextoxicon punctatum	889
833	matK_1R_kim / MatK-3FKIM-r	ACCCAGTCCATCTGGAAATCTTGGTCC / CGTACAGTACTTTTGTGTTTACGAG	Alternanthera	Alternanthera pungens	883
836	matK_1R_kim / MatK-3FKIM-r	ACCCAGTCCATCTGGAAATCTTGGTCC / CGTACAGTACTTTTGTGTTTACGAG	Alternanthera	Alternanthera sessilis	883
813	matK_1R_kim / MatK-3FKIM-r	ACCCAGTCCATCTGGAAATCTTGGTCC / CGTACAGTACTTTTGTGTTTACGAG	Arabidopsis	Arabidopsis halleri	874
764	matK_1R_kim / MatK-3FKIM-r	ACCCAGTCCATCTGGAAATCTTGGTCC / CGTACAGTACTTTTGTGTTTACGAG	Arabidopsis	Arabidopsis thaliana	874
875	matK_1R_kim / MatK-3FKIM-r	ACCCAGTCCATCTGGAAATCTTGGTCC / CGTACAGTACTTTTGTGTTTACGAG	Argyrocytisus	Argyrocytisus battandieri	889
810	matK_1R_kim / MatK-3FKIM-r	ACCCAGTCCATCTGGAAATCTTGGTCC / CGTACAGTACTTTTGTGTTTACGAG	Argyrolobium	Argyrolobium uniflorum	889
691	matK_1R_kim / MatK-3FKIM-r	ACCCAGTCCATCTGGAAATCTTGGTCC / CGTACAGTACTTTTGTGTTTACGAG	Baikiaea	Baikiaea plurijuga	895
750	matK_1R_kim / MatK-3FKIM-r	ACCCAGTCCATCTGGAAATCTTGGTCC / CGTACAGTACTTTTGTGTTTACGAG	Begonia	Begonia filiformis	889
692	matK_1R_kim / MatK-3FKIM-r	ACCCAGTCCATCTGGAAATCTTGGTCC / CGTACAGTACTTTTGTGTTTACGAG	Begonia	Begonia guangxiensis	889
766	matK_1R_kim / MatK-3FKIM-r	ACCCAGTCCATCTGGAAATCTTGGTCC / CGTACAGTACTTTTGTGTTTACGAG	Begonia	Begonia jingxiensis	889
757	matK_1R_kim / MatK-3FKIM-r	ACCCAGTCCATCTGGAAATCTTGGTCC / CGTACAGTACTTTTGTGTTTACGAG	Begonia	Begonia liuyanii	889
752	matK_1R_kim / MatK-3FKIM-r	ACCCAGTCCATCTGGAAATCTTGGTCC / CGTACAGTACTTTTGTGTTTACGAG	Begonia	Begonia luochengensis	889
712	matK_1R_kim / MatK-3FKIM-r	ACCCAGTCCATCTGGAAATCTTGGTCC / CGTACAGTACTTTTGTGTTTACGAG	Begonia	Begonia pulchrifolia	889
886	matK_1R_kim / MatK-3FKIM-r	ACCCAGTCCATCTGGAAATCTTGGTCC / CGTACAGTACTTTTGTGTTTACGAG	Begonia	Begonia retinervia	889
758	matK_1R_kim / MatK-3FKIM-r	ACCCAGTCCATCTGGAAATCTTGGTCC / CGTACAGTACTTTTGTGTTTACGAG	Begonia	Begonia subcoriacea	889
673	matK_1R_kim / MatK-3FKIM-r	ACCCAGTCCATCTGGAAATCTTGGTCC / CGTACAGTACTTTTGTGTTTACGAG	Begonia	Begonia versicolor	889
751	matK_1R_kim / MatK-3FKIM-r	ACCCAGTCCATCTGGAAATCTTGGTCC / CGTACAGTACTTTTGTGTTTACGAG	Begonia	Begonia wangii	889
584	matK_1R_kim / MatK-3FKIM-r	ACCCAGTCCATCTGGAAATCTTGGTCC / CGTACAGTACTTTTGTGTTTACGAG	Berberidopsis	Berberidopsis granitica	889
760	matK_1R_kim / MatK-3FKIM-r	ACCCAGTCCATCTGGAAATCTTGGTCC / CGTACAGTACTTTTGTGTTTACGAG	Blitum	Blitum bonus-henricus	889
690	matK_1R_kim / MatK-3FKIM-r	ACCCAGTCCATCTGGAAATCTTGGTCC / CGTACAGTACTTTTGTGTTTACGAG	Brandzeia	Brandzeia filicifolia	889
768	matK_1R_kim / MatK-3FKIM-r	ACCCAGTCCATCTGGAAATCTTGGTCC / CGTACAGTACTTTTGTGTTTACGAG	Brassica	Brassica oleracea	870
772	matK_1R_kim / MatK-3FKIM-r	ACCCAGTCCATCTGGAAATCTTGGTCC / CGTACAGTACTTTTGTGTTTACGAG	Brassica	Brassica oleracea	872
777	matK_1R_kim / MatK-3FKIM-r	ACCCAGTCCATCTGGAAATCTTGGTCC / CGTACAGTACTTTTGTGTTTACGAG	Brassica	Brassica juncea	874
776	matK_1R_kim / MatK-3FKIM-r	ACCCAGTCCATCTGGAAATCTTGGTCC / CGTACAGTACTTTTGTGTTTACGAG	Brassica	Brassica napus	874
769	matK_1R_kim / MatK-3FKIM-r	ACCCAGTCCATCTGGAAATCTTGGTCC / CGTACAGTACTTTTGTGTTTACGAG	Brassica	Brassica oleracea	874
572	matK_1R_kim / MatK-3FKIM-r	ACCCAGTCCATCTGGAAATCTTGGTCC / CGTACAGTACTTTTGTGTTTACGAG	Brassica	Brassica rapa	874
771	matK_1R_kim / MatK-3FKIM-r	ACCCAGTCCATCTGGAAATCTTGGTCC / CGTACAGTACTTTTGTGTTTACGAG	Brassica	Brassica oleracea	877
767	matK_1R_kim / MatK-3FKIM-r	ACCCAGTCCATCTGGAAATCTTGGTCC / CGTACAGTACTTTTGTGTTTACGAG	Brassica	Brassica oleracea	878
770	matK_1R_kim / MatK-3FKIM-r	ACCCAGTCCATCTGGAAATCTTGGTCC / CGTACAGTACTTTTGTGTTTACGAG	Brassica	Brassica oleracea	881
773	matK_1R_kim / MatK-3FKIM-r	ACCCAGTCCATCTGGAAATCTTGGTCC / CGTACAGTACTTTTGTGTTTACGAG	Brassica	Brassica rapa	892
643	matK_1R_kim / MatK-3FKIM-r	ACCCAGTCCATCTGGAAATCTTGGTCC / CGTACAGTACTTTTGTGTTTACGAG	Buxus	Buxus aneura	889
632	matK_1R_kim / MatK-3FKIM-r	ACCCAGTCCATCTGGAAATCTTGGTCC / CGTACAGTACTTTTGTGTTTACGAG	Buxus	Buxus balearica	889
879	matK_1R_kim / MatK-3FKIM-r	ACCCAGTCCATCTGGAAATCTTGGTCC / CGTACAGTACTTTTGTGTTTACGAG	Buxus	Buxus bartlettii	889
629	matK_1R_kim / MatK-3FKIM-r	ACCCAGTCCATCTGGAAATCTTGGTCC / CGTACAGTACTTTTGTGTTTACGAG	Buxus	Buxus braimbridgeorum	889
622	matK_1R_kim / MatK-3FKIM-r	ACCCAGTCCATCTGGAAATCTTGGTCC / CGTACAGTACTTTTGTGTTTACGAG	Buxus	Buxus brevipes	889
623	matK_1R_kim / MatK-3FKIM-r	ACCCAGTCCATCTGGAAATCTTGGTCC / CGTACAGTACTTTTGTGTTTACGAG	Buxus	Buxus crassifolia	889
621	matK_1R_kim / MatK-3FKIM-r	ACCCAGTCCATCTGGAAATCTTGGTCC / CGTACAGTACTTTTGTGTTTACGAG	Buxus	Buxus foliosa	889
636	matK_1R_kim / MatK-3FKIM-r	ACCCAGTCCATCTGGAAATCTTGGTCC / CGTACAGTACTTTTGTGTTTACGAG	Buxus	Buxus gonoclada	889
634	matK_1R_kim / MatK-3FKIM-r	ACCCAGTCCATCTGGAAATCTTGGTCC / CGTACAGTACTTTTGTGTTTACGAG	Buxus	Buxus imbricata	889
642	matK_1R_kim / MatK-3FKIM-r	ACCCAGTCCATCTGGAAATCTTGGTCC / CGTACAGTACTTTTGTGTTTACGAG	Buxus	Buxus jaucoensis	889
640	matK_1R_kim / MatK-3FKIM-r	ACCCAGTCCATCTGGAAATCTTGGTCC / CGTACAGTACTTTTGTGTTTACGAG	Buxus	Buxus leivae	889
628	matK_1R_kim / MatK-3FKIM-r	ACCCAGTCCATCTGGAAATCTTGGTCC / CGTACAGTACTTTTGTGTTTACGAG	Buxus	Buxus macowanii	889
619	matK_1R_kim / MatK-3FKIM-r	ACCCAGTCCATCTGGAAATCTTGGTCC / CGTACAGTACTTTTGTGTTTACGAG	Buxus	Buxus madagascarica	889
633	matK_1R_kim / MatK-3FKIM-r	ACCCAGTCCATCTGGAAATCTTGGTCC / CGTACAGTACTTTTGTGTTTACGAG	Buxus	Buxus mexicana	889
631	matK_1R_kim / MatK-3FKIM-r	ACCCAGTCCATCTGGAAATCTTGGTCC / CGTACAGTACTTTTGTGTTTACGAG	Buxus	Buxus microphylla	889
641	matK_1R_kim / MatK-3FKIM-r	ACCCAGTCCATCTGGAAATCTTGGTCC / CGTACAGTACTTTTGTGTTTACGAG	Buxus	Buxus moana	889
878	matK_1R_kim / MatK-3FKIM-r	ACCCAGTCCATCTGGAAATCTTGGTCC / CGTACAGTACTTTTGTGTTTACGAG	Buxus	Buxus moctezumae	889
620	matK_1R_kim / MatK-3FKIM-r	ACCCAGTCCATCTGGAAATCTTGGTCC / CGTACAGTACTTTTGTGTTTACGAG	Buxus	Buxus moratii	889
627	matK_1R_kim / MatK-3FKIM-r	ACCCAGTCCATCTGGAAATCTTGGTCC / CGTACAGTACTTTTGTGTTTACGAG	Buxus	Buxus natalensis	889
626	matK_1R_kim / MatK-3FKIM-r	ACCCAGTCCATCTGGAAATCTTGGTCC / CGTACAGTACTTTTGTGTTTACGAG	Buxus	Buxus pilosula	889
639	matK_1R_kim / MatK-3FKIM-r	ACCCAGTCCATCTGGAAATCTTGGTCC / CGTACAGTACTTTTGTGTTTACGAG	Buxus	Buxus pseudaneura	889
877	matK_1R_kim / MatK-3FKIM-r	ACCCAGTCCATCTGGAAATCTTGGTCC / CGTACAGTACTTTTGTGTTTACGAG	Buxus	Buxus pubescens	889
637	matK_1R_kim / MatK-3FKIM-r	ACCCAGTCCATCTGGAAATCTTGGTCC / CGTACAGTACTTTTGTGTTTACGAG	Buxus	Buxus revoluta	889
630	matK_1R_kim / MatK-3FKIM-r	ACCCAGTCCATCTGGAAATCTTGGTCC / CGTACAGTACTTTTGTGTTTACGAG	Buxus	Buxus sempervirens	889
638	matK_1R_kim / MatK-3FKIM-r	ACCCAGTCCATCTGGAAATCTTGGTCC / CGTACAGTACTTTTGTGTTTACGAG	Buxus	Buxus serpentinicola	889
625	matK_1R_kim / MatK-3FKIM-r	ACCCAGTCCATCTGGAAATCTTGGTCC / CGTACAGTACTTTTGTGTTTACGAG	Buxus	Buxus shaferi	889
624	matK_1R_kim / MatK-3FKIM-r	ACCCAGTCCATCTGGAAATCTTGGTCC / CGTACAGTACTTTTGTGTTTACGAG	Buxus	Buxus triptera	889
635	matK_1R_kim / MatK-3FKIM-r	ACCCAGTCCATCTGGAAATCTTGGTCC / CGTACAGTACTTTTGTGTTTACGAG	Buxus	Buxus yunquensis	889
783	matK_1R_kim / MatK-3FKIM-r	ACCCAGTCCATCTGGAAATCTTGGTCC / CGTACAGTACTTTTGTGTTTACGAG	Cabari	Cabari brachypetala	889
782	matK_1R_kim / MatK-3FKIM-r	ACCCAGTCCATCTGGAAATCTTGGTCC / CGTACAGTACTTTTGTGTTTACGAG	Cabari	Cabari brunnea	889
781	matK_1R_kim / MatK-3FKIM-r	ACCCAGTCCATCTGGAAATCTTGGTCC / CGTACAGTACTTTTGTGTTTACGAG	Cabari	Cabari macrocarpa	889
809	matK_1R_kim / MatK-3FKIM-r	ACCCAGTCCATCTGGAAATCTTGGTCC / CGTACAGTACTTTTGTGTTTACGAG	Calicotome	Calicotome villosa	889
716	matK_1R_kim / MatK-3FKIM-r	ACCCAGTCCATCTGGAAATCTTGGTCC / CGTACAGTACTTTTGTGTTTACGAG	Carpenteria	Carpenteria californica	889
837	matK_1R_kim / MatK-3FKIM-r	ACCCAGTCCATCTGGAAATCTTGGTCC / CGTACAGTACTTTTGTGTTTACGAG	Celosia	Celosia argentea	889
884	matK_1R_kim / MatK-3FKIM-r	ACCCAGTCCATCTGGAAATCTTGGTCC / CGTACAGTACTTTTGTGTTTACGAG	Celosia	Celosia cristata	889
838	matK_1R_kim / MatK-3FKIM-r	ACCCAGTCCATCTGGAAATCTTGGTCC / CGTACAGTACTTTTGTGTTTACGAG	Centrostachys	Centrostachys aquatica	883
812	matK_1R_kim / MatK-3FKIM-r	ACCCAGTCCATCTGGAAATCTTGGTCC / CGTACAGTACTTTTGTGTTTACGAG	Cephalocereus	Cephalocereus tetetzo	895
611	matK_1R_kim / MatK-3FKIM-r	ACCCAGTCCATCTGGAAATCTTGGTCC / CGTACAGTACTTTTGTGTTTACGAG	Cereus	Cereus fernambucensis	889
806	matK_1R_kim / MatK-3FKIM-r	ACCCAGTCCATCTGGAAATCTTGGTCC / CGTACAGTACTTTTGTGTTTACGAG	Chamaecytisus	Chamaecytisus proliferus	889
888	matK_1R_kim / MatK-3FKIM-r	ACCCAGTCCATCTGGAAATCTTGGTCC / CGTACAGTACTTTTGTGTTTACGAG	Chenopodium	Chenopodium quinoa	862
874	matK_1R_kim / MatK-3FKIM-r	ACCCAGTCCATCTGGAAATCTTGGTCC / CGTACAGTACTTTTGTGTTTACGAG	Chenopodium	Chenopodium quinoa	867
870	matK_1R_kim / MatK-3FKIM-r	ACCCAGTCCATCTGGAAATCTTGGTCC / CGTACAGTACTTTTGTGTTTACGAG	Chenopodium	Chenopodium quinoa	877
872	matK_1R_kim / MatK-3FKIM-r	ACCCAGTCCATCTGGAAATCTTGGTCC / CGTACAGTACTTTTGTGTTTACGAG	Chenopodium	Chenopodium quinoa	882
871	matK_1R_kim / MatK-3FKIM-r	ACCCAGTCCATCTGGAAATCTTGGTCC / CGTACAGTACTTTTGTGTTTACGAG	Chenopodium	Chenopodium quinoa	885
867	matK_1R_kim / MatK-3FKIM-r	ACCCAGTCCATCTGGAAATCTTGGTCC / CGTACAGTACTTTTGTGTTTACGAG	Chenopodium	Chenopodium quinoa	886
864	matK_1R_kim / MatK-3FKIM-r	ACCCAGTCCATCTGGAAATCTTGGTCC / CGTACAGTACTTTTGTGTTTACGAG	Chenopodium	Chenopodium quinoa	887
863	matK_1R_kim / MatK-3FKIM-r	ACCCAGTCCATCTGGAAATCTTGGTCC / CGTACAGTACTTTTGTGTTTACGAG	Chenopodium	Chenopodium quinoa	888
883	matK_1R_kim / MatK-3FKIM-r	ACCCAGTCCATCTGGAAATCTTGGTCC / CGTACAGTACTTTTGTGTTTACGAG	Chenopodium	Chenopodium ficifolium	889
862	matK_1R_kim / MatK-3FKIM-r	ACCCAGTCCATCTGGAAATCTTGGTCC / CGTACAGTACTTTTGTGTTTACGAG	Chenopodium	Chenopodium quinoa	889
865	matK_1R_kim / MatK-3FKIM-r	ACCCAGTCCATCTGGAAATCTTGGTCC / CGTACAGTACTTTTGTGTTTACGAG	Chenopodium	Chenopodium quinoa	890
868	matK_1R_kim / MatK-3FKIM-r	ACCCAGTCCATCTGGAAATCTTGGTCC / CGTACAGTACTTTTGTGTTTACGAG	Chenopodium	Chenopodium quinoa	891
869	matK_1R_kim / MatK-3FKIM-r	ACCCAGTCCATCTGGAAATCTTGGTCC / CGTACAGTACTTTTGTGTTTACGAG	Chenopodium	Chenopodium quinoa	892
873	matK_1R_kim / MatK-3FKIM-r	ACCCAGTCCATCTGGAAATCTTGGTCC / CGTACAGTACTTTTGTGTTTACGAG	Chenopodium	Chenopodium quinoa	894
866	matK_1R_kim / MatK-3FKIM-r	ACCCAGTCCATCTGGAAATCTTGGTCC / CGTACAGTACTTTTGTGTTTACGAG	Chenopodium	Chenopodium quinoa	2794
717	matK_1R_kim / MatK-3FKIM-r	ACCCAGTCCATCTGGAAATCTTGGTCC / CGTACAGTACTTTTGTGTTTACGAG	Cornus	Cornus mas	889
715	matK_1R_kim / MatK-3FKIM-r	ACCCAGTCCATCTGGAAATCTTGGTCC / CGTACAGTACTTTTGTGTTTACGAG	Cornus	Cornus officinalis	889
602	matK_1R_kim / MatK-3FKIM-r	ACCCAGTCCATCTGGAAATCTTGGTCC / CGTACAGTACTTTTGTGTTTACGAG	Cornus	Cornus alternifolia	895
714	matK_1R_kim / MatK-3FKIM-r	ACCCAGTCCATCTGGAAATCTTGGTCC / CGTACAGTACTTTTGTGTTTACGAG	Cornus	Cornus cf.	895
599	matK_1R_kim / MatK-3FKIM-r	ACCCAGTCCATCTGGAAATCTTGGTCC / CGTACAGTACTTTTGTGTTTACGAG	Cornus	Cornus disciflora	895
601	matK_1R_kim / MatK-3FKIM-r	ACCCAGTCCATCTGGAAATCTTGGTCC / CGTACAGTACTTTTGTGTTTACGAG	Cornus	Cornus kousa	895
603	matK_1R_kim / MatK-3FKIM-r	ACCCAGTCCATCTGGAAATCTTGGTCC / CGTACAGTACTTTTGTGTTTACGAG	Cornus	Cornus peruviana	895
586	matK_1R_kim / MatK-3FKIM-r	ACCCAGTCCATCTGGAAATCTTGGTCC / CGTACAGTACTTTTGTGTTTACGAG	Cornus	Cornus sunhangii	895
844	matK_1R_kim / MatK-3FKIM-r	ACCCAGTCCATCTGGAAATCTTGGTCC / CGTACAGTACTTTTGTGTTTACGAG	Cotoneaster	Cotoneaster dielsianus	874
600	matK_1R_kim / MatK-3FKIM-r	ACCCAGTCCATCTGGAAATCTTGGTCC / CGTACAGTACTTTTGTGTTTACGAG	Curtisia	Curtisia dentata	880
808	matK_1R_kim / MatK-3FKIM-r	ACCCAGTCCATCTGGAAATCTTGGTCC / CGTACAGTACTTTTGTGTTTACGAG	Cytisophyllum	Cytisophyllum sessilifolium	889
807	matK_1R_kim / MatK-3FKIM-r	ACCCAGTCCATCTGGAAATCTTGGTCC / CGTACAGTACTTTTGTGTTTACGAG	Cytisus	Cytisus austriacus	889
800	matK_1R_kim / MatK-3FKIM-r	ACCCAGTCCATCTGGAAATCTTGGTCC / CGTACAGTACTTTTGTGTTTACGAG	Cytisus	Cytisus nigricans	889
805	matK_1R_kim / MatK-3FKIM-r	ACCCAGTCCATCTGGAAATCTTGGTCC / CGTACAGTACTTTTGTGTTTACGAG	Cytisus	Cytisus scoparius	889
689	matK_1R_kim / MatK-3FKIM-r	ACCCAGTCCATCTGGAAATCTTGGTCC / CGTACAGTACTTTTGTGTTTACGAG	Daniellia	Daniellia alsteeniana	889
688	matK_1R_kim / MatK-3FKIM-r	ACCCAGTCCATCTGGAAATCTTGGTCC / CGTACAGTACTTTTGTGTTTACGAG	Daniellia	Daniellia glandulosa	889
687	matK_1R_kim / MatK-3FKIM-r	ACCCAGTCCATCTGGAAATCTTGGTCC / CGTACAGTACTTTTGTGTTTACGAG	Daniellia	Daniellia klainei	889
686	matK_1R_kim / MatK-3FKIM-r	ACCCAGTCCATCTGGAAATCTTGGTCC / CGTACAGTACTTTTGTGTTTACGAG	Daniellia	Daniellia oblonga	889
685	matK_1R_kim / MatK-3FKIM-r	ACCCAGTCCATCTGGAAATCTTGGTCC / CGTACAGTACTTTTGTGTTTACGAG	Daniellia	Daniellia ogea	889
684	matK_1R_kim / MatK-3FKIM-r	ACCCAGTCCATCTGGAAATCTTGGTCC / CGTACAGTACTTTTGTGTTTACGAG	Daniellia	Daniellia oliveri	889
683	matK_1R_kim / MatK-3FKIM-r	ACCCAGTCCATCTGGAAATCTTGGTCC / CGTACAGTACTTTTGTGTTTACGAG	Daniellia	Daniellia pilosa	889
682	matK_1R_kim / MatK-3FKIM-r	ACCCAGTCCATCTGGAAATCTTGGTCC / CGTACAGTACTTTTGTGTTTACGAG	Daniellia	Daniellia pynaertii	889
681	matK_1R_kim / MatK-3FKIM-r	ACCCAGTCCATCTGGAAATCTTGGTCC / CGTACAGTACTTTTGTGTTTACGAG	Daniellia	Daniellia soyauxii	889
680	matK_1R_kim / MatK-3FKIM-r	ACCCAGTCCATCTGGAAATCTTGGTCC / CGTACAGTACTTTTGTGTTTACGAG	Daniellia	Daniellia sp.	889
679	matK_1R_kim / MatK-3FKIM-r	ACCCAGTCCATCTGGAAATCTTGGTCC / CGTACAGTACTTTTGTGTTTACGAG	Daniellia	Daniellia thurifera	889
706	matK_1R_kim / MatK-3FKIM-r	ACCCAGTCCATCTGGAAATCTTGGTCC / CGTACAGTACTTTTGTGTTTACGAG	Dasiphora	Dasiphora fruticosa	877
880	matK_1R_kim / MatK-3FKIM-r	ACCCAGTCCATCTGGAAATCTTGGTCC / CGTACAGTACTTTTGTGTTTACGAG	Deutzia	Deutzia discolor	889
881	matK_1R_kim / MatK-3FKIM-r	ACCCAGTCCATCTGGAAATCTTGGTCC / CGTACAGTACTTTTGTGTTTACGAG	Deutzia	Deutzia rubens	889
804	matK_1R_kim / MatK-3FKIM-r	ACCCAGTCCATCTGGAAATCTTGGTCC / CGTACAGTACTTTTGTGTTTACGAG	Dichilus	Dichilus strictus	889
699	matK_1R_kim / MatK-3FKIM-r	ACCCAGTCCATCTGGAAATCTTGGTCC / CGTACAGTACTTTTGTGTTTACGAG	Dipelta	Dipelta floribunda	889
720	matK_1R_kim / MatK-3FKIM-r	ACCCAGTCCATCTGGAAATCTTGGTCC / CGTACAGTACTTTTGTGTTTACGAG	Diplopanax	Diplopanax stachyanthus	889
672	matK_1R_kim / MatK-3FKIM-r	ACCCAGTCCATCTGGAAATCTTGGTCC / CGTACAGTACTTTTGTGTTTACGAG	Dipteryx	Dipteryx charapilla	889
671	matK_1R_kim / MatK-3FKIM-r	ACCCAGTCCATCTGGAAATCTTGGTCC / CGTACAGTACTTTTGTGTTTACGAG	Dipteryx	Dipteryx micrantha	889
670	matK_1R_kim / MatK-3FKIM-r	ACCCAGTCCATCTGGAAATCTTGGTCC / CGTACAGTACTTTTGTGTTTACGAG	Dipteryx	Dipteryx odorata	889
669	matK_1R_kim / MatK-3FKIM-r	ACCCAGTCCATCTGGAAATCTTGGTCC / CGTACAGTACTTTTGTGTTTACGAG	Dipteryx	Dipteryx punctata	889
598	matK_1R_kim / MatK-3FKIM-r	ACCCAGTCCATCTGGAAATCTTGGTCC / CGTACAGTACTTTTGTGTTTACGAG	Diptychandra	Diptychandra aurantiaca	889
612	matK_1R_kim / MatK-3FKIM-r	ACCCAGTCCATCTGGAAATCTTGGTCC / CGTACAGTACTTTTGTGTTTACGAG	Echinopsis	Echinopsis candicans	889
803	matK_1R_kim / MatK-3FKIM-r	ACCCAGTCCATCTGGAAATCTTGGTCC / CGTACAGTACTTTTGTGTTTACGAG	Echinospartum	Echinospartum horridum	889
745	matK_1R_kim / MatK-3FKIM-r	ACCCAGTCCATCTGGAAATCTTGGTCC / CGTACAGTACTTTTGTGTTTACGAG	Fendlera	Fendlera rupicola	889
607	matK_1R_kim / MatK-3FKIM-r	ACCCAGTCCATCTGGAAATCTTGGTCC / CGTACAGTACTTTTGTGTTTACGAG	Geocaulon	Geocaulon lividum	889
834	matK_1R_kim / MatK-3FKIM-r	ACCCAGTCCATCTGGAAATCTTGGTCC / CGTACAGTACTTTTGTGTTTACGAG	Guilleminea	Guilleminea densa	883
780	matK_1R_kim / MatK-3FKIM-r	ACCCAGTCCATCTGGAAATCTTGGTCC / CGTACAGTACTTTTGTGTTTACGAG	Haplormosia	Haplormosia monophylla	889
826	matK_1R_kim / MatK-3FKIM-r	ACCCAGTCCATCTGGAAATCTTGGTCC / CGTACAGTACTTTTGTGTTTACGAG	Hebanthe	Hebanthe grandiflora	883
610	matK_1R_kim / MatK-3FKIM-r	ACCCAGTCCATCTGGAAATCTTGGTCC / CGTACAGTACTTTTGTGTTTACGAG	Heisteria	Heisteria densifrons	895
702	matK_1R_kim / MatK-3FKIM-r	ACCCAGTCCATCTGGAAATCTTGGTCC / CGTACAGTACTTTTGTGTTTACGAG	Heptacodium	Heptacodium miconioides	889
802	matK_1R_kim / MatK-3FKIM-r	ACCCAGTCCATCTGGAAATCTTGGTCC / CGTACAGTACTTTTGTGTTTACGAG	Hesperolaburnum	Hesperolaburnum platycarpum	889
719	matK_1R_kim / MatK-3FKIM-r	ACCCAGTCCATCTGGAAATCTTGGTCC / CGTACAGTACTTTTGTGTTTACGAG	Hydrangea	Hydrangea arborescens	889
713	matK_1R_kim / MatK-3FKIM-r	ACCCAGTCCATCTGGAAATCTTGGTCC / CGTACAGTACTTTTGTGTTTACGAG	Hydrangea	Hydrangea caerulea	889
744	matK_1R_kim / MatK-3FKIM-r	ACCCAGTCCATCTGGAAATCTTGGTCC / CGTACAGTACTTTTGTGTTTACGAG	Hydrangea	Hydrangea oerstedii	889
583	matK_1R_kim / MatK-3FKIM-r	ACCCAGTCCATCTGGAAATCTTGGTCC / CGTACAGTACTTTTGTGTTTACGAG	Ilex	Ilex aquifolium	889
775	matK_1R_kim / MatK-3FKIM-r	ACCCAGTCCATCTGGAAATCTTGGTCC / CGTACAGTACTTTTGTGTTTACGAG	Ipomoea	Ipomoea triloba	889
830	matK_1R_kim / MatK-3FKIM-r	ACCCAGTCCATCTGGAAATCTTGGTCC / CGTACAGTACTTTTGTGTTTACGAG	Irenella	Irenella chrysotricha	883
818	matK_1R_kim / MatK-3FKIM-r	ACCCAGTCCATCTGGAAATCTTGGTCC / CGTACAGTACTTTTGTGTTTACGAG	Iresine	Iresine ajuscana	883
828	matK_1R_kim / MatK-3FKIM-r	ACCCAGTCCATCTGGAAATCTTGGTCC / CGTACAGTACTTTTGTGTTTACGAG	Iresine	Iresine alternifolia	883
825	matK_1R_kim / MatK-3FKIM-r	ACCCAGTCCATCTGGAAATCTTGGTCC / CGTACAGTACTTTTGTGTTTACGAG	Iresine	Iresine angustifolia	883
829	matK_1R_kim / MatK-3FKIM-r	ACCCAGTCCATCTGGAAATCTTGGTCC / CGTACAGTACTTTTGTGTTTACGAG	Iresine	Iresine arbuscula	883
604	matK_1R_kim / MatK-3FKIM-r	ACCCAGTCCATCTGGAAATCTTGGTCC / CGTACAGTACTTTTGTGTTTACGAG	Iresine	Iresine cassiniiformis	883
756	matK_1R_kim / MatK-3FKIM-r	ACCCAGTCCATCTGGAAATCTTGGTCC / CGTACAGTACTTTTGTGTTTACGAG	Iresine	Iresine cf.	883
819	matK_1R_kim / MatK-3FKIM-r	ACCCAGTCCATCTGGAAATCTTGGTCC / CGTACAGTACTTTTGTGTTTACGAG	Iresine	Iresine diffusa	883
822	matK_1R_kim / MatK-3FKIM-r	ACCCAGTCCATCTGGAAATCTTGGTCC / CGTACAGTACTTTTGTGTTTACGAG	Iresine	Iresine discolor	883
755	matK_1R_kim / MatK-3FKIM-r	ACCCAGTCCATCTGGAAATCTTGGTCC / CGTACAGTACTTTTGTGTTTACGAG	Iresine	Iresine hartmanii	883
814	matK_1R_kim / MatK-3FKIM-r	ACCCAGTCCATCTGGAAATCTTGGTCC / CGTACAGTACTTTTGTGTTTACGAG	Iresine	Iresine hebanthoides	883
815	matK_1R_kim / MatK-3FKIM-r	ACCCAGTCCATCTGGAAATCTTGGTCC / CGTACAGTACTTTTGTGTTTACGAG	Iresine	Iresine interrupta	883
816	matK_1R_kim / MatK-3FKIM-r	ACCCAGTCCATCTGGAAATCTTGGTCC / CGTACAGTACTTTTGTGTTTACGAG	Iresine	Iresine latifolia	883
823	matK_1R_kim / MatK-3FKIM-r	ACCCAGTCCATCTGGAAATCTTGGTCC / CGTACAGTACTTTTGTGTTTACGAG	Iresine	Iresine nitens	883
817	matK_1R_kim / MatK-3FKIM-r	ACCCAGTCCATCTGGAAATCTTGGTCC / CGTACAGTACTTTTGTGTTTACGAG	Iresine	Iresine orientalis	883
821	matK_1R_kim / MatK-3FKIM-r	ACCCAGTCCATCTGGAAATCTTGGTCC / CGTACAGTACTTTTGTGTTTACGAG	Iresine	Iresine pringlei	883
827	matK_1R_kim / MatK-3FKIM-r	ACCCAGTCCATCTGGAAATCTTGGTCC / CGTACAGTACTTTTGTGTTTACGAG	Iresine	Iresine rotundifolia	883
820	matK_1R_kim / MatK-3FKIM-r	ACCCAGTCCATCTGGAAATCTTGGTCC / CGTACAGTACTTTTGTGTTTACGAG	Iresine	Iresine rzedowskii	883
831	matK_1R_kim / MatK-3FKIM-r	ACCCAGTCCATCTGGAAATCTTGGTCC / CGTACAGTACTTTTGTGTTTACGAG	Iresine	Iresine schaffneri	883
613	matK_1R_kim / MatK-3FKIM-r	ACCCAGTCCATCTGGAAATCTTGGTCC / CGTACAGTACTTTTGTGTTTACGAG	Iresine	Iresine sp.	883
824	matK_1R_kim / MatK-3FKIM-r	ACCCAGTCCATCTGGAAATCTTGGTCC / CGTACAGTACTTTTGTGTTTACGAG	Iresine	Iresine valdesii	883
753	matK_1R_kim / MatK-3FKIM-r	ACCCAGTCCATCTGGAAATCTTGGTCC / CGTACAGTACTTTTGTGTTTACGAG	Iresine	Iresine velizii	883
754	matK_1R_kim / MatK-3FKIM-r	ACCCAGTCCATCTGGAAATCTTGGTCC / CGTACAGTACTTTTGTGTTTACGAG	Iresine	Iresine viridipallida	883
765	matK_1R_kim / MatK-3FKIM-r	ACCCAGTCCATCTGGAAATCTTGGTCC / CGTACAGTACTTTTGTGTTTACGAG	Isatis	Isatis tinctoria	874
721	matK_1R_kim / MatK-3FKIM-r	ACCCAGTCCATCTGGAAATCTTGGTCC / CGTACAGTACTTTTGTGTTTACGAG	Jamesia	Jamesia americana	892
608	matK_1R_kim / MatK-3FKIM-r	ACCCAGTCCATCTGGAAATCTTGGTCC / CGTACAGTACTTTTGTGTTTACGAG	Jodina	Jodina rhombifolia	889
718	matK_1R_kim / MatK-3FKIM-r	ACCCAGTCCATCTGGAAATCTTGGTCC / CGTACAGTACTTTTGTGTTTACGAG	Kirengeshoma	Kirengeshoma palmata	889
801	matK_1R_kim / MatK-3FKIM-r	ACCCAGTCCATCTGGAAATCTTGGTCC / CGTACAGTACTTTTGTGTTTACGAG	Laburnum	Laburnum anagyroides	889
839	matK_1R_kim / MatK-3FKIM-r	ACCCAGTCCATCTGGAAATCTTGGTCC / CGTACAGTACTTTTGTGTTTACGAG	Lagrezia	Lagrezia sp.	877
774	matK_1R_kim / MatK-3FKIM-r	ACCCAGTCCATCTGGAAATCTTGGTCC / CGTACAGTACTTTTGTGTTTACGAG	Lamprocapnos	Lamprocapnos spectabilis	889
576	matK_1R_kim / MatK-3FKIM-r	ACCCAGTCCATCTGGAAATCTTGGTCC / CGTACAGTACTTTTGTGTTTACGAG	Lasianthus	Lasianthus lucidus	236
582	matK_1R_kim / MatK-3FKIM-r	ACCCAGTCCATCTGGAAATCTTGGTCC / CGTACAGTACTTTTGTGTTTACGAG	Lasianthus	Lasianthus clementis	626
574	matK_1R_kim / MatK-3FKIM-r	ACCCAGTCCATCTGGAAATCTTGGTCC / CGTACAGTACTTTTGTGTTTACGAG	Lepidium	Lepidium meyenii	874
701	matK_1R_kim / MatK-3FKIM-r	ACCCAGTCCATCTGGAAATCTTGGTCC / CGTACAGTACTTTTGTGTTTACGAG	Linnaea	Linnaea borealis	889
618	matK_1R_kim / MatK-3FKIM-r	ACCCAGTCCATCTGGAAATCTTGGTCC / CGTACAGTACTTTTGTGTTTACGAG	Lobelia	Lobelia hartlaubii	889
617	matK_1R_kim / MatK-3FKIM-r	ACCCAGTCCATCTGGAAATCTTGGTCC / CGTACAGTACTTTTGTGTTTACGAG	Lobelia	Lobelia physaloides	889
798	matK_1R_kim / MatK-3FKIM-r	ACCCAGTCCATCTGGAAATCTTGGTCC / CGTACAGTACTTTTGTGTTTACGAG	Lupinus	Lupinus argenteus	883
797	matK_1R_kim / MatK-3FKIM-r	ACCCAGTCCATCTGGAAATCTTGGTCC / CGTACAGTACTTTTGTGTTTACGAG	Lupinus	Lupinus bicolor	883
799	matK_1R_kim / MatK-3FKIM-r	ACCCAGTCCATCTGGAAATCTTGGTCC / CGTACAGTACTTTTGTGTTTACGAG	Lupinus	Lupinus albus	889
885	matK_1R_kim / MatK-3FKIM-r	ACCCAGTCCATCTGGAAATCTTGGTCC / CGTACAGTACTTTTGTGTTTACGAG	Lupinus	Lupinus angustifolius	889
796	matK_1R_kim / MatK-3FKIM-r	ACCCAGTCCATCTGGAAATCTTGGTCC / CGTACAGTACTTTTGTGTTTACGAG	Lupinus	Lupinus concinnus	889
795	matK_1R_kim / MatK-3FKIM-r	ACCCAGTCCATCTGGAAATCTTGGTCC / CGTACAGTACTTTTGTGTTTACGAG	Lupinus	Lupinus digitatus	889
794	matK_1R_kim / MatK-3FKIM-r	ACCCAGTCCATCTGGAAATCTTGGTCC / CGTACAGTACTTTTGTGTTTACGAG	Lupinus	Lupinus hispanicus	889
793	matK_1R_kim / MatK-3FKIM-r	ACCCAGTCCATCTGGAAATCTTGGTCC / CGTACAGTACTTTTGTGTTTACGAG	Lupinus	Lupinus luteus	889
792	matK_1R_kim / MatK-3FKIM-r	ACCCAGTCCATCTGGAAATCTTGGTCC / CGTACAGTACTTTTGTGTTTACGAG	Lupinus	Lupinus pilosus	889
791	matK_1R_kim / MatK-3FKIM-r	ACCCAGTCCATCTGGAAATCTTGGTCC / CGTACAGTACTTTTGTGTTTACGAG	Lupinus	Lupinus subcarnosus	889
790	matK_1R_kim / MatK-3FKIM-r	ACCCAGTCCATCTGGAAATCTTGGTCC / CGTACAGTACTTTTGTGTTTACGAG	Lupinus	Lupinus texensis	889
761	matK_1R_kim / MatK-3FKIM-r	ACCCAGTCCATCTGGAAATCTTGGTCC / CGTACAGTACTTTTGTGTTTACGAG	Maburea	Maburea trinervis	889
709	matK_1R_kim / MatK-3FKIM-r	ACCCAGTCCATCTGGAAATCTTGGTCC / CGTACAGTACTTTTGTGTTTACGAG	Mammillaria	Mammillaria crucigera	895
710	matK_1R_kim / MatK-3FKIM-r	ACCCAGTCCATCTGGAAATCTTGGTCC / CGTACAGTACTTTTGTGTTTACGAG	Mammillaria	Mammillaria huitzilopochtli	895
708	matK_1R_kim / MatK-3FKIM-r	ACCCAGTCCATCTGGAAATCTTGGTCC / CGTACAGTACTTTTGTGTTTACGAG	Mammillaria	Mammillaria solisioides	895
711	matK_1R_kim / MatK-3FKIM-r	ACCCAGTCCATCTGGAAATCTTGGTCC / CGTACAGTACTTTTGTGTTTACGAG	Mammillaria	Mammillaria supertexta	895
759	matK_1R_kim / MatK-3FKIM-r	ACCCAGTCCATCTGGAAATCTTGGTCC / CGTACAGTACTTTTGTGTTTACGAG	Meconopsis	Meconopsis bijiangensis	889
581	matK_1R_kim / MatK-3FKIM-r	ACCCAGTCCATCTGGAAATCTTGGTCC / CGTACAGTACTTTTGTGTTTACGAG	Meconopsis	Meconopsis castanea	889
580	matK_1R_kim / MatK-3FKIM-r	ACCCAGTCCATCTGGAAATCTTGGTCC / CGTACAGTACTTTTGTGTTTACGAG	Meconopsis	Meconopsis exilis	889
579	matK_1R_kim / MatK-3FKIM-r	ACCCAGTCCATCTGGAAATCTTGGTCC / CGTACAGTACTTTTGTGTTTACGAG	Meconopsis	Meconopsis impedita	889
575	matK_1R_kim / MatK-3FKIM-r	ACCCAGTCCATCTGGAAATCTTGGTCC / CGTACAGTACTTTTGTGTTTACGAG	Meconopsis	Meconopsis prattii	889
789	matK_1R_kim / MatK-3FKIM-r	ACCCAGTCCATCTGGAAATCTTGGTCC / CGTACAGTACTTTTGTGTTTACGAG	Melolobium	Melolobium candicans	889
696	matK_1R_kim / MatK-3FKIM-r	ACCCAGTCCATCTGGAAATCTTGGTCC / CGTACAGTACTTTTGTGTTTACGAG	Morina	Morina nepalensis	889
678	matK_1R_kim / MatK-3FKIM-r	ACCCAGTCCATCTGGAAATCTTGGTCC / CGTACAGTACTTTTGTGTTTACGAG	Neoapaloxylon	Neoapaloxylon madagascariense	889
606	matK_1R_kim / MatK-3FKIM-r	ACCCAGTCCATCTGGAAATCTTGGTCC / CGTACAGTACTTTTGTGTTTACGAG	Nyctanthes	Nyctanthes arbor-tristis	889
677	matK_1R_kim / MatK-3FKIM-r	ACCCAGTCCATCTGGAAATCTTGGTCC / CGTACAGTACTTTTGTGTTTACGAG	Peltogyne	Peltogyne heterophylla	889
788	matK_1R_kim / MatK-3FKIM-r	ACCCAGTCCATCTGGAAATCTTGGTCC / CGTACAGTACTTTTGTGTTTACGAG	Petteria	Petteria ramentacea	889
566	matK_1R_kim / MatK-3FKIM-r	ACCCAGTCCATCTGGAAATCTTGGTCC / CGTACAGTACTTTTGTGTTTACGAG	Phaeanthus	Phaeanthus vietnamensis	889
882	matK_1R_kim / MatK-3FKIM-r	ACCCAGTCCATCTGGAAATCTTGGTCC / CGTACAGTACTTTTGTGTTTACGAG	Philadelphus	Philadelphus pekinensis	889
644	matK_1R_kim / MatK-3FKIM-r	ACCCAGTCCATCTGGAAATCTTGGTCC / CGTACAGTACTTTTGTGTTTACGAG	Physalis	Physalis angulata	889
787	matK_1R_kim / MatK-3FKIM-r	ACCCAGTCCATCTGGAAATCTTGGTCC / CGTACAGTACTTTTGTGTTTACGAG	Podocytisus	Podocytisus caramanicus	889
784	matK_1R_kim / MatK-3FKIM-r	ACCCAGTCCATCTGGAAATCTTGGTCC / CGTACAGTACTTTTGTGTTTACGAG	Polhillia	Polhillia canescens	892
593	matK_1R_kim / MatK-3FKIM-r	ACCCAGTCCATCTGGAAATCTTGGTCC / CGTACAGTACTTTTGTGTTTACGAG	Potentilla	Potentilla ancistrifolia	877
597	matK_1R_kim / MatK-3FKIM-r	ACCCAGTCCATCTGGAAATCTTGGTCC / CGTACAGTACTTTTGTGTTTACGAG	Potentilla	Potentilla anemonifolia	877
596	matK_1R_kim / MatK-3FKIM-r	ACCCAGTCCATCTGGAAATCTTGGTCC / CGTACAGTACTTTTGTGTTTACGAG	Potentilla	Potentilla centigrana	877
595	matK_1R_kim / MatK-3FKIM-r	ACCCAGTCCATCTGGAAATCTTGGTCC / CGTACAGTACTTTTGTGTTTACGAG	Potentilla	Potentilla chinensis	877
594	matK_1R_kim / MatK-3FKIM-r	ACCCAGTCCATCTGGAAATCTTGGTCC / CGTACAGTACTTTTGTGTTTACGAG	Potentilla	Potentilla cryptotaeniae	877
590	matK_1R_kim / MatK-3FKIM-r	ACCCAGTCCATCTGGAAATCTTGGTCC / CGTACAGTACTTTTGTGTTTACGAG	Potentilla	Potentilla dickinsii	877
592	matK_1R_kim / MatK-3FKIM-r	ACCCAGTCCATCTGGAAATCTTGGTCC / CGTACAGTACTTTTGTGTTTACGAG	Potentilla	Potentilla discolor	877
591	matK_1R_kim / MatK-3FKIM-r	ACCCAGTCCATCTGGAAATCTTGGTCC / CGTACAGTACTTTTGTGTTTACGAG	Potentilla	Potentilla egedei	877
587	matK_1R_kim / MatK-3FKIM-r	ACCCAGTCCATCTGGAAATCTTGGTCC / CGTACAGTACTTTTGTGTTTACGAG	Potentilla	Potentilla longifolia	877
705	matK_1R_kim / MatK-3FKIM-r	ACCCAGTCCATCTGGAAATCTTGGTCC / CGTACAGTACTTTTGTGTTTACGAG	Potentilla	Potentilla niponica	877
589	matK_1R_kim / MatK-3FKIM-r	ACCCAGTCCATCTGGAAATCTTGGTCC / CGTACAGTACTTTTGTGTTTACGAG	Potentilla	Potentilla nivea	877
588	matK_1R_kim / MatK-3FKIM-r	ACCCAGTCCATCTGGAAATCTTGGTCC / CGTACAGTACTTTTGTGTTTACGAG	Potentilla	Potentilla supina	877
746	matK_1R_kim / MatK-3FKIM-r	ACCCAGTCCATCTGGAAATCTTGGTCC / CGTACAGTACTTTTGTGTTTACGAG	Prunus	Prunus dulcis	889
616	matK_1R_kim / MatK-3FKIM-r	ACCCAGTCCATCTGGAAATCTTGGTCC / CGTACAGTACTTTTGTGTTTACGAG	Pseudostifftia	Pseudostifftia kingii	895
852	matK_1R_kim / MatK-3FKIM-r	ACCCAGTCCATCTGGAAATCTTGGTCC / CGTACAGTACTTTTGTGTTTACGAG	Pyrus	Pyrus argyrophylla	889
849	matK_1R_kim / MatK-3FKIM-r	ACCCAGTCCATCTGGAAATCTTGGTCC / CGTACAGTACTTTTGTGTTTACGAG	Pyrus	Pyrus betulifolia	889
846	matK_1R_kim / MatK-3FKIM-r	ACCCAGTCCATCTGGAAATCTTGGTCC / CGTACAGTACTTTTGTGTTTACGAG	Pyrus	Pyrus calleryana	889
847	matK_1R_kim / MatK-3FKIM-r	ACCCAGTCCATCTGGAAATCTTGGTCC / CGTACAGTACTTTTGTGTTTACGAG	Pyrus	Pyrus communis	889
848	matK_1R_kim / MatK-3FKIM-r	ACCCAGTCCATCTGGAAATCTTGGTCC / CGTACAGTACTTTTGTGTTTACGAG	Pyrus	Pyrus elaeagrifolia	889
856	matK_1R_kim / MatK-3FKIM-r	ACCCAGTCCATCTGGAAATCTTGGTCC / CGTACAGTACTTTTGTGTTTACGAG	Pyrus	Pyrus fedorovii	889
854	matK_1R_kim / MatK-3FKIM-r	ACCCAGTCCATCTGGAAATCTTGGTCC / CGTACAGTACTTTTGTGTTTACGAG	Pyrus	Pyrus georgica	889
842	matK_1R_kim / MatK-3FKIM-r	ACCCAGTCCATCTGGAAATCTTGGTCC / CGTACAGTACTTTTGTGTTTACGAG	Pyrus	Pyrus magyarica	889
857	matK_1R_kim / MatK-3FKIM-r	ACCCAGTCCATCTGGAAATCTTGGTCC / CGTACAGTACTTTTGTGTTTACGAG	Pyrus	Pyrus medvedevii	889
853	matK_1R_kim / MatK-3FKIM-r	ACCCAGTCCATCTGGAAATCTTGGTCC / CGTACAGTACTTTTGTGTTTACGAG	Pyrus	Pyrus megrica	889
855	matK_1R_kim / MatK-3FKIM-r	ACCCAGTCCATCTGGAAATCTTGGTCC / CGTACAGTACTTTTGTGTTTACGAG	Pyrus	Pyrus oxyprion	889
850	matK_1R_kim / MatK-3FKIM-r	ACCCAGTCCATCTGGAAATCTTGGTCC / CGTACAGTACTTTTGTGTTTACGAG	Pyrus	Pyrus phaeocarpa	889
851	matK_1R_kim / MatK-3FKIM-r	ACCCAGTCCATCTGGAAATCTTGGTCC / CGTACAGTACTTTTGTGTTTACGAG	Pyrus	Pyrus salicifolia	889
843	matK_1R_kim / MatK-3FKIM-r	ACCCAGTCCATCTGGAAATCTTGGTCC / CGTACAGTACTTTTGTGTTTACGAG	Pyrus	Pyrus spinosa	889
858	matK_1R_kim / MatK-3FKIM-r	ACCCAGTCCATCTGGAAATCTTGGTCC / CGTACAGTACTTTTGTGTTTACGAG	Pyrus	Pyrus takhtadzhianii	889
841	matK_1R_kim / MatK-3FKIM-r	ACCCAGTCCATCTGGAAATCTTGGTCC / CGTACAGTACTTTTGTGTTTACGAG	Pyrus	Pyrus x	889
573	matK_1R_kim / MatK-3FKIM-r	ACCCAGTCCATCTGGAAATCTTGGTCC / CGTACAGTACTTTTGTGTTTACGAG	Raphanus	Raphanus sativus	874
693	matK_1R_kim / MatK-3FKIM-r	ACCCAGTCCATCTGGAAATCTTGGTCC / CGTACAGTACTTTTGTGTTTACGAG	Rosa	Rosa lucieae	886
703	matK_1R_kim / MatK-3FKIM-r	ACCCAGTCCATCTGGAAATCTTGGTCC / CGTACAGTACTTTTGTGTTTACGAG	Rosa	Rosa multiflora	886
704	matK_1R_kim / MatK-3FKIM-r	ACCCAGTCCATCTGGAAATCTTGGTCC / CGTACAGTACTTTTGTGTTTACGAG	Rubus	Rubus arcticus	886
832	matK_1R_kim / MatK-3FKIM-r	ACCCAGTCCATCTGGAAATCTTGGTCC / CGTACAGTACTTTTGTGTTTACGAG	Rubus	Rubus caesius	886
860	matK_1R_kim / MatK-3FKIM-r	ACCCAGTCCATCTGGAAATCTTGGTCC / CGTACAGTACTTTTGTGTTTACGAG	Rubus	Rubus dolichocarpus	886
722	matK_1R_kim / MatK-3FKIM-r	ACCCAGTCCATCTGGAAATCTTGGTCC / CGTACAGTACTTTTGTGTTTACGAG	Rubus	Rubus sp.	886
859	matK_1R_kim / MatK-3FKIM-r	ACCCAGTCCATCTGGAAATCTTGGTCC / CGTACAGTACTTTTGTGTTTACGAG	Rubus	Rubus ulmifolius	886
571	matK_1R_kim / MatK-3FKIM-r	ACCCAGTCCATCTGGAAATCTTGGTCC / CGTACAGTACTTTTGTGTTTACGAG	Sambucus	Sambucus javanica	889
570	matK_1R_kim / MatK-3FKIM-r	ACCCAGTCCATCTGGAAATCTTGGTCC / CGTACAGTACTTTTGTGTTTACGAG	Sambucus	Sambucus williamsii	889
676	matK_1R_kim / MatK-3FKIM-r	ACCCAGTCCATCTGGAAATCTTGGTCC / CGTACAGTACTTTTGTGTTTACGAG	Schotia	Schotia brachypetala	889
675	matK_1R_kim / MatK-3FKIM-r	ACCCAGTCCATCTGGAAATCTTGGTCC / CGTACAGTACTTTTGTGTTTACGAG	Schotia	Schotia capitata	889
763	matK_1R_kim / MatK-3FKIM-r	ACCCAGTCCATCTGGAAATCTTGGTCC / CGTACAGTACTTTTGTGTTTACGAG	Scleropyrum	Scleropyrum pentandrum	889
749	matK_1R_kim / MatK-3FKIM-r	ACCCAGTCCATCTGGAAATCTTGGTCC / CGTACAGTACTTTTGTGTTTACGAG	Selenicereus	Selenicereus megalanthus	895
748	matK_1R_kim / MatK-3FKIM-r	ACCCAGTCCATCTGGAAATCTTGGTCC / CGTACAGTACTTTTGTGTTTACGAG	Selenicereus	Selenicereus monacanthus	895
747	matK_1R_kim / MatK-3FKIM-r	ACCCAGTCCATCTGGAAATCTTGGTCC / CGTACAGTACTTTTGTGTTTACGAG	Selenicereus	Selenicereus undatus	895
786	matK_1R_kim / MatK-3FKIM-r	ACCCAGTCCATCTGGAAATCTTGGTCC / CGTACAGTACTTTTGTGTTTACGAG	Sellocharis	Sellocharis paradoxa	889
645	matK_1R_kim / MatK-3FKIM-r	ACCCAGTCCATCTGGAAATCTTGGTCC / CGTACAGTACTTTTGTGTTTACGAG	Senna	Senna obtusifolia	889
723	matK_1R_kim / MatK-3FKIM-r	ACCCAGTCCATCTGGAAATCTTGGTCC / CGTACAGTACTTTTGTGTTTACGAG	Sibiraea	Sibiraea laevigata	877
674	matK_1R_kim / MatK-3FKIM-r	ACCCAGTCCATCTGGAAATCTTGGTCC / CGTACAGTACTTTTGTGTTTACGAG	Sindora	Sindora klaineana	895
845	matK_1R_kim / MatK-3FKIM-r	ACCCAGTCCATCTGGAAATCTTGGTCC / CGTACAGTACTTTTGTGTTTACGAG	Sorbus	Sorbus tamamschjanae	874
785	matK_1R_kim / MatK-3FKIM-r	ACCCAGTCCATCTGGAAATCTTGGTCC / CGTACAGTACTTTTGTGTTTACGAG	Spartium	Spartium junceum	889
739	matK_1R_kim / MatK-3FKIM-r	ACCCAGTCCATCTGGAAATCTTGGTCC / CGTACAGTACTTTTGTGTTTACGAG	Spiraea	Spiraea bella	877
733	matK_1R_kim / MatK-3FKIM-r	ACCCAGTCCATCTGGAAATCTTGGTCC / CGTACAGTACTTTTGTGTTTACGAG	Spiraea	Spiraea lancifolia	877
725	matK_1R_kim / MatK-3FKIM-r	ACCCAGTCCATCTGGAAATCTTGGTCC / CGTACAGTACTTTTGTGTTTACGAG	Spiraea	Spiraea teniana	877
743	matK_1R_kim / MatK-3FKIM-r	ACCCAGTCCATCTGGAAATCTTGGTCC / CGTACAGTACTTTTGTGTTTACGAG	Spiraea	Spiraea adiantoides	883
742	matK_1R_kim / MatK-3FKIM-r	ACCCAGTCCATCTGGAAATCTTGGTCC / CGTACAGTACTTTTGTGTTTACGAG	Spiraea	Spiraea alpina	883
741	matK_1R_kim / MatK-3FKIM-r	ACCCAGTCCATCTGGAAATCTTGGTCC / CGTACAGTACTTTTGTGTTTACGAG	Spiraea	Spiraea aquilegiifolia	883
740	matK_1R_kim / MatK-3FKIM-r	ACCCAGTCCATCTGGAAATCTTGGTCC / CGTACAGTACTTTTGTGTTTACGAG	Spiraea	Spiraea arcuata	883
738	matK_1R_kim / MatK-3FKIM-r	ACCCAGTCCATCTGGAAATCTTGGTCC / CGTACAGTACTTTTGTGTTTACGAG	Spiraea	Spiraea formosana	883
737	matK_1R_kim / MatK-3FKIM-r	ACCCAGTCCATCTGGAAATCTTGGTCC / CGTACAGTACTTTTGTGTTTACGAG	Spiraea	Spiraea fritschiana	883
736	matK_1R_kim / MatK-3FKIM-r	ACCCAGTCCATCTGGAAATCTTGGTCC / CGTACAGTACTTTTGTGTTTACGAG	Spiraea	Spiraea hemicryptophyta	883
735	matK_1R_kim / MatK-3FKIM-r	ACCCAGTCCATCTGGAAATCTTGGTCC / CGTACAGTACTTTTGTGTTTACGAG	Spiraea	Spiraea hirsuta	883
734	matK_1R_kim / MatK-3FKIM-r	ACCCAGTCCATCTGGAAATCTTGGTCC / CGTACAGTACTTTTGTGTTTACGAG	Spiraea	Spiraea japonica	883
726	matK_1R_kim / MatK-3FKIM-r	ACCCAGTCCATCTGGAAATCTTGGTCC / CGTACAGTACTTTTGTGTTTACGAG	Spiraea	Spiraea media	883
732	matK_1R_kim / MatK-3FKIM-r	ACCCAGTCCATCTGGAAATCTTGGTCC / CGTACAGTACTTTTGTGTTTACGAG	Spiraea	Spiraea mollifolia	883
731	matK_1R_kim / MatK-3FKIM-r	ACCCAGTCCATCTGGAAATCTTGGTCC / CGTACAGTACTTTTGTGTTTACGAG	Spiraea	Spiraea mongolica	883
730	matK_1R_kim / MatK-3FKIM-r	ACCCAGTCCATCTGGAAATCTTGGTCC / CGTACAGTACTTTTGTGTTTACGAG	Spiraea	Spiraea nervosa	883
729	matK_1R_kim / MatK-3FKIM-r	ACCCAGTCCATCTGGAAATCTTGGTCC / CGTACAGTACTTTTGTGTTTACGAG	Spiraea	Spiraea prunifolia	883
728	matK_1R_kim / MatK-3FKIM-r	ACCCAGTCCATCTGGAAATCTTGGTCC / CGTACAGTACTTTTGTGTTTACGAG	Spiraea	Spiraea purpurea	883
727	matK_1R_kim / MatK-3FKIM-r	ACCCAGTCCATCTGGAAATCTTGGTCC / CGTACAGTACTTTTGTGTTTACGAG	Spiraea	Spiraea schneideriana	883
724	matK_1R_kim / MatK-3FKIM-r	ACCCAGTCCATCTGGAAATCTTGGTCC / CGTACAGTACTTTTGTGTTTACGAG	Spiraea	Spiraea trilobata	883
779	matK_1R_kim / MatK-3FKIM-r	ACCCAGTCCATCTGGAAATCTTGGTCC / CGTACAGTACTTTTGTGTTTACGAG	Spirotropis	Spirotropis longifolia	889
778	matK_1R_kim / MatK-3FKIM-r	ACCCAGTCCATCTGGAAATCTTGGTCC / CGTACAGTACTTTTGTGTTTACGAG	Spirotropis	Spirotropis sp.	889
762	matK_1R_kim / MatK-3FKIM-r	ACCCAGTCCATCTGGAAATCTTGGTCC / CGTACAGTACTTTTGTGTTTACGAG	Staufferia	Staufferia capuronii	889
668	matK_1R_kim / MatK-3FKIM-r	ACCCAGTCCATCTGGAAATCTTGGTCC / CGTACAGTACTTTTGTGTTTACGAG	Streptothamnus	Streptothamnus moorei	889
707	matK_1R_kim / MatK-3FKIM-r	ACCCAGTCCATCTGGAAATCTTGGTCC / CGTACAGTACTTTTGTGTTTACGAG	Swartzia	Swartzia emarginata	889
667	matK_1R_kim / MatK-3FKIM-r	ACCCAGTCCATCTGGAAATCTTGGTCC / CGTACAGTACTTTTGTGTTTACGAG	Tachigali	Tachigali acrensis	889
666	matK_1R_kim / MatK-3FKIM-r	ACCCAGTCCATCTGGAAATCTTGGTCC / CGTACAGTACTTTTGTGTTTACGAG	Tachigali	Tachigali alba	889
664	matK_1R_kim / MatK-3FKIM-r	ACCCAGTCCATCTGGAAATCTTGGTCC / CGTACAGTACTTTTGTGTTTACGAG	Tachigali	Tachigali amplifolia	889
663	matK_1R_kim / MatK-3FKIM-r	ACCCAGTCCATCTGGAAATCTTGGTCC / CGTACAGTACTTTTGTGTTTACGAG	Tachigali	Tachigali aurea	889
662	matK_1R_kim / MatK-3FKIM-r	ACCCAGTCCATCTGGAAATCTTGGTCC / CGTACAGTACTTTTGTGTTTACGAG	Tachigali	Tachigali beaurepairei	889
661	matK_1R_kim / MatK-3FKIM-r	ACCCAGTCCATCTGGAAATCTTGGTCC / CGTACAGTACTTTTGTGTTTACGAG	Tachigali	Tachigali densiflora	889
660	matK_1R_kim / MatK-3FKIM-r	ACCCAGTCCATCTGGAAATCTTGGTCC / CGTACAGTACTTTTGTGTTTACGAG	Tachigali	Tachigali denudata	889
652	matK_1R_kim / MatK-3FKIM-r	ACCCAGTCCATCTGGAAATCTTGGTCC / CGTACAGTACTTTTGTGTTTACGAG	Tachigali	Tachigali duckei	889
659	matK_1R_kim / MatK-3FKIM-r	ACCCAGTCCATCTGGAAATCTTGGTCC / CGTACAGTACTTTTGTGTTTACGAG	Tachigali	Tachigali formicarum	889
658	matK_1R_kim / MatK-3FKIM-r	ACCCAGTCCATCTGGAAATCTTGGTCC / CGTACAGTACTTTTGTGTTTACGAG	Tachigali	Tachigali friburgensis	889
657	matK_1R_kim / MatK-3FKIM-r	ACCCAGTCCATCTGGAAATCTTGGTCC / CGTACAGTACTTTTGTGTTTACGAG	Tachigali	Tachigali glauca	889
646	matK_1R_kim / MatK-3FKIM-r	ACCCAGTCCATCTGGAAATCTTGGTCC / CGTACAGTACTTTTGTGTTTACGAG	Tachigali	Tachigali macrostachya	889
651	matK_1R_kim / MatK-3FKIM-r	ACCCAGTCCATCTGGAAATCTTGGTCC / CGTACAGTACTTTTGTGTTTACGAG	Tachigali	Tachigali micropetala	889
656	matK_1R_kim / MatK-3FKIM-r	ACCCAGTCCATCTGGAAATCTTGGTCC / CGTACAGTACTTTTGTGTTTACGAG	Tachigali	Tachigali paniculata	889
655	matK_1R_kim / MatK-3FKIM-r	ACCCAGTCCATCTGGAAATCTTGGTCC / CGTACAGTACTTTTGTGTTTACGAG	Tachigali	Tachigali paraensis	889
654	matK_1R_kim / MatK-3FKIM-r	ACCCAGTCCATCTGGAAATCTTGGTCC / CGTACAGTACTTTTGTGTTTACGAG	Tachigali	Tachigali paratyensis	889
647	matK_1R_kim / MatK-3FKIM-r	ACCCAGTCCATCTGGAAATCTTGGTCC / CGTACAGTACTTTTGTGTTTACGAG	Tachigali	Tachigali pilgeriana	889
653	matK_1R_kim / MatK-3FKIM-r	ACCCAGTCCATCTGGAAATCTTGGTCC / CGTACAGTACTTTTGTGTTTACGAG	Tachigali	Tachigali rugosa	889
650	matK_1R_kim / MatK-3FKIM-r	ACCCAGTCCATCTGGAAATCTTGGTCC / CGTACAGTACTTTTGTGTTTACGAG	Tachigali	Tachigali schultesiana	889
649	matK_1R_kim / MatK-3FKIM-r	ACCCAGTCCATCTGGAAATCTTGGTCC / CGTACAGTACTTTTGTGTTTACGAG	Tachigali	Tachigali spathulipetala	889
665	matK_1R_kim / MatK-3FKIM-r	ACCCAGTCCATCTGGAAATCTTGGTCC / CGTACAGTACTTTTGTGTTTACGAG	Tachigali	Tachigali urbaniana	889
648	matK_1R_kim / MatK-3FKIM-r	ACCCAGTCCATCTGGAAATCTTGGTCC / CGTACAGTACTTTTGTGTTTACGAG	Tachigali	Tachigali vulgaris	889
577	matK_1R_kim / MatK-3FKIM-r	ACCCAGTCCATCTGGAAATCTTGGTCC / CGTACAGTACTTTTGTGTTTACGAG	Tetradoxa	Tetradoxa omeiensis	889
695	matK_1R_kim / MatK-3FKIM-r	ACCCAGTCCATCTGGAAATCTTGGTCC / CGTACAGTACTTTTGTGTTTACGAG	Triplostegia	Triplostegia grandiflora	889
694	matK_1R_kim / MatK-3FKIM-r	ACCCAGTCCATCTGGAAATCTTGGTCC / CGTACAGTACTTTTGTGTTTACGAG	Valeriana	Valeriana flaccidissima	880
861	matK_1R_kim / MatK-3FKIM-r	ACCCAGTCCATCTGGAAATCTTGGTCC / CGTACAGTACTTTTGTGTTTACGAG	Valeriana	Valeriana officinalis	880
568	matK_1R_kim / MatK-3FKIM-r	ACCCAGTCCATCTGGAAATCTTGGTCC / CGTACAGTACTTTTGTGTTTACGAG	Viburnum	Viburnum cylindricum	889
569	matK_1R_kim / MatK-3FKIM-r	ACCCAGTCCATCTGGAAATCTTGGTCC / CGTACAGTACTTTTGTGTTTACGAG	Viburnum	Viburnum hupehense	889
567	matK_1R_kim / MatK-3FKIM-r	ACCCAGTCCATCTGGAAATCTTGGTCC / CGTACAGTACTTTTGTGTTTACGAG	Viburnum	Viburnum odoratissimum	889
615	matK_1R_kim / MatK-3FKIM-r	ACCCAGTCCATCTGGAAATCTTGGTCC / CGTACAGTACTTTTGTGTTTACGAG	Vitis	Vitis vinifera	889
605	matK_1R_kim / MatK-3FKIM-r	ACCCAGTCCATCTGGAAATCTTGGTCC / CGTACAGTACTTTTGTGTTTACGAG	Vitis	Vitis cinerea	890
697	matK_1R_kim / MatK-3FKIM-r	ACCCAGTCCATCTGGAAATCTTGGTCC / CGTACAGTACTTTTGTGTTTACGAG	Zabelia	Zabelia biflora	889
698	matK_1R_kim / MatK-3FKIM-r	ACCCAGTCCATCTGGAAATCTTGGTCC / CGTACAGTACTTTTGTGTTTACGAG	Zabelia	Zabelia dielsii	889
2111	MatK_390f / MatK_1326r	CGATCTATTCATTCAATATTTC / TCTAGCACACGAAAGTCGAAGT	Acampe	Acampe ochracea	936
2110	MatK_390f / MatK_1326r	CGATCTATTCATTCAATATTTC / TCTAGCACACGAAAGTCGAAGT	Acampe	Acampe rigida	936
2109	MatK_390f / MatK_1326r	CGATCTATTCATTCAATATTTC / TCTAGCACACGAAAGTCGAAGT	Acanthophippium	Acanthophippium sylhetense	936
2108	MatK_390f / MatK_1326r	CGATCTATTCATTCAATATTTC / TCTAGCACACGAAAGTCGAAGT	Adenoncos	Adenoncos parviflora	936
1821	MatK_390f / MatK_1326r	CGATCTATTCATTCAATATTTC / TCTAGCACACGAAAGTCGAAGT	Aerangis	Aerangis arachnopus	936
1820	MatK_390f / MatK_1326r	CGATCTATTCATTCAATATTTC / TCTAGCACACGAAAGTCGAAGT	Aerangis	Aerangis biloba	936
1828	MatK_390f / MatK_1326r	CGATCTATTCATTCAATATTTC / TCTAGCACACGAAAGTCGAAGT	Aerangis	Aerangis calantha	936
1819	MatK_390f / MatK_1326r	CGATCTATTCATTCAATATTTC / TCTAGCACACGAAAGTCGAAGT	Aerangis	Aerangis collum-cygni	936
1817	MatK_390f / MatK_1326r	CGATCTATTCATTCAATATTTC / TCTAGCACACGAAAGTCGAAGT	Aerangis	Aerangis gracillima	936
1818	MatK_390f / MatK_1326r	CGATCTATTCATTCAATATTTC / TCTAGCACACGAAAGTCGAAGT	Aerangis	Aerangis gravenreuthii	936
1782	MatK_390f / MatK_1326r	CGATCTATTCATTCAATATTTC / TCTAGCACACGAAAGTCGAAGT	Aerangis	Aerangis kotschyana	936
1815	MatK_390f / MatK_1326r	CGATCTATTCATTCAATATTTC / TCTAGCACACGAAAGTCGAAGT	Aerangis	Aerangis stelligera	936
1781	MatK_390f / MatK_1326r	CGATCTATTCATTCAATATTTC / TCTAGCACACGAAAGTCGAAGT	Aerangis	Aerangis ugandensis	936
1780	MatK_390f / MatK_1326r	CGATCTATTCATTCAATATTTC / TCTAGCACACGAAAGTCGAAGT	Aerangis	Aerangis verdickii	936
2107	MatK_390f / MatK_1326r	CGATCTATTCATTCAATATTTC / TCTAGCACACGAAAGTCGAAGT	Aerides	Aerides houlletiana	936
2106	MatK_390f / MatK_1326r	CGATCTATTCATTCAATATTTC / TCTAGCACACGAAAGTCGAAGT	Aerides	Aerides rosea	936
1840	MatK_390f / MatK_1326r	CGATCTATTCATTCAATATTTC / TCTAGCACACGAAAGTCGAAGT	Afropectinariella	Afropectinariella gabonensis	936
1852	MatK_390f / MatK_1326r	CGATCTATTCATTCAATATTTC / TCTAGCACACGAAAGTCGAAGT	Afropectinariella	Afropectinariella pungens	936
1863	MatK_390f / MatK_1326r	CGATCTATTCATTCAATATTTC / TCTAGCACACGAAAGTCGAAGT	Afropectinariella	Afropectinariella subulata	936
2286	MatK_390f / MatK_1326r	CGATCTATTCATTCAATATTTC / TCTAGCACACGAAAGTCGAAGT	Anchomanes	Anchomanes hookeri	939
1784	MatK_390f / MatK_1326r	CGATCTATTCATTCAATATTTC / TCTAGCACACGAAAGTCGAAGT	Ancistrorhynchus	Ancistrorhynchus cf.	936
1814	MatK_390f / MatK_1326r	CGATCTATTCATTCAATATTTC / TCTAGCACACGAAAGTCGAAGT	Ancistrorhynchus	Ancistrorhynchus clandestinus	936
1812	MatK_390f / MatK_1326r	CGATCTATTCATTCAATATTTC / TCTAGCACACGAAAGTCGAAGT	Ancistrorhynchus	Ancistrorhynchus durandianus	936
1811	MatK_390f / MatK_1326r	CGATCTATTCATTCAATATTTC / TCTAGCACACGAAAGTCGAAGT	Ancistrorhynchus	Ancistrorhynchus schumannii	936
1816	MatK_390f / MatK_1326r	CGATCTATTCATTCAATATTTC / TCTAGCACACGAAAGTCGAAGT	Ancistrorhynchus	Ancistrorhynchus serratus	936
1786	MatK_390f / MatK_1326r	CGATCTATTCATTCAATATTTC / TCTAGCACACGAAAGTCGAAGT	Ancistrorhynchus	Ancistrorhynchus sp.	936
2115	MatK_390f / MatK_1326r	CGATCTATTCATTCAATATTTC / TCTAGCACACGAAAGTCGAAGT	Angraecopsis	Angraecopsis gracillima	936
2122	MatK_390f / MatK_1326r	CGATCTATTCATTCAATATTTC / TCTAGCACACGAAAGTCGAAGT	Angraecopsis	Angraecopsis trifurca	942
2279	MatK_390f / MatK_1326r	CGATCTATTCATTCAATATTTC / TCTAGCACACGAAAGTCGAAGT	Angraecum	Angraecum aff.	936
1862	MatK_390f / MatK_1326r	CGATCTATTCATTCAATATTTC / TCTAGCACACGAAAGTCGAAGT	Angraecum	Angraecum angustipetalum	936
2276	MatK_390f / MatK_1326r	CGATCTATTCATTCAATATTTC / TCTAGCACACGAAAGTCGAAGT	Angraecum	Angraecum aporoides	936
2277	MatK_390f / MatK_1326r	CGATCTATTCATTCAATATTTC / TCTAGCACACGAAAGTCGAAGT	Angraecum	Angraecum bancoense	936
1739	MatK_390f / MatK_1326r	CGATCTATTCATTCAATATTTC / TCTAGCACACGAAAGTCGAAGT	Angraecum	Angraecum cf.	936
1845	MatK_390f / MatK_1326r	CGATCTATTCATTCAATATTTC / TCTAGCACACGAAAGTCGAAGT	Angraecum	Angraecum distichum	936
1847	MatK_390f / MatK_1326r	CGATCTATTCATTCAATATTTC / TCTAGCACACGAAAGTCGAAGT	Angraecum	Angraecum eburneum	936
1769	MatK_390f / MatK_1326r	CGATCTATTCATTCAATATTTC / TCTAGCACACGAAAGTCGAAGT	Angraecum	Angraecum geerinckianum	936
1857	MatK_390f / MatK_1326r	CGATCTATTCATTCAATATTTC / TCTAGCACACGAAAGTCGAAGT	Angraecum	Angraecum gereauanum	936
1836	MatK_390f / MatK_1326r	CGATCTATTCATTCAATATTTC / TCTAGCACACGAAAGTCGAAGT	Angraecum	Angraecum humile	936
1844	MatK_390f / MatK_1326r	CGATCTATTCATTCAATATTTC / TCTAGCACACGAAAGTCGAAGT	Angraecum	Angraecum longicalcar	936
2278	MatK_390f / MatK_1326r	CGATCTATTCATTCAATATTTC / TCTAGCACACGAAAGTCGAAGT	Angraecum	Angraecum podochiloides	936
1751	MatK_390f / MatK_1326r	CGATCTATTCATTCAATATTTC / TCTAGCACACGAAAGTCGAAGT	Angraecum	Angraecum protensum	936
2105	MatK_390f / MatK_1326r	CGATCTATTCATTCAATATTTC / TCTAGCACACGAAAGTCGAAGT	Ania	Ania ruybarrettoi	936
2245	MatK_390f / MatK_1326r	CGATCTATTCATTCAATATTTC / TCTAGCACACGAAAGTCGAAGT	Anoectochilus	Anoectochilus sandvicensis	936
1878	MatK_390f / MatK_1326r	CGATCTATTCATTCAATATTTC / TCTAGCACACGAAAGTCGAAGT	Anoectochilus	Anoectochilus lanceolatus	945
1923	MatK_390f / MatK_1326r	CGATCTATTCATTCAATATTTC / TCTAGCACACGAAAGTCGAAGT	Anthurium	Anthurium hookeri	936
2283	MatK_390f / MatK_1326r	CGATCTATTCATTCAATATTTC / TCTAGCACACGAAAGTCGAAGT	Apostasia	Apostasia fogangica	906
2282	MatK_390f / MatK_1326r	CGATCTATTCATTCAATATTTC / TCTAGCACACGAAAGTCGAAGT	Apostasia	Apostasia ramifera	906
1933	MatK_390f / MatK_1326r	CGATCTATTCATTCAATATTTC / TCTAGCACACGAAAGTCGAAGT	Apostasia	Apostasia shenzhenica	906
2210	MatK_390f / MatK_1326r	CGATCTATTCATTCAATATTTC / TCTAGCACACGAAAGTCGAAGT	Appendicula	Appendicula buxifolia	936
2104	MatK_390f / MatK_1326r	CGATCTATTCATTCAATATTTC / TCTAGCACACGAAAGTCGAAGT	Appendicula	Appendicula cornuta	936
2103	MatK_390f / MatK_1326r	CGATCTATTCATTCAATATTTC / TCTAGCACACGAAAGTCGAAGT	Arachnis	Arachnis labrosa	936
1873	MatK_390f / MatK_1326r	CGATCTATTCATTCAATATTTC / TCTAGCACACGAAAGTCGAAGT	Aristolochia	Aristolochia californica	942
2241	MatK_390f / MatK_1326r	CGATCTATTCATTCAATATTTC / TCTAGCACACGAAAGTCGAAGT	Aristolochia	Aristolochia cathcartii	942
2201	MatK_390f / MatK_1326r	CGATCTATTCATTCAATATTTC / TCTAGCACACGAAAGTCGAAGT	Ascidieria	Ascidieria cymbidifolia	936
2199	MatK_390f / MatK_1326r	CGATCTATTCATTCAATATTTC / TCTAGCACACGAAAGTCGAAGT	Ascidieria	Ascidieria grandis	936
2198	MatK_390f / MatK_1326r	CGATCTATTCATTCAATATTTC / TCTAGCACACGAAAGTCGAAGT	Ascidieria	Ascidieria longifolia	936
2200	MatK_390f / MatK_1326r	CGATCTATTCATTCAATATTTC / TCTAGCACACGAAAGTCGAAGT	Ascidieria	Ascidieria pseudocymbiformis	936
1907	MatK_390f / MatK_1326r	CGATCTATTCATTCAATATTTC / TCTAGCACACGAAAGTCGAAGT	Bletilla	Bletilla striata	936
1827	MatK_390f / MatK_1326r	CGATCTATTCATTCAATATTTC / TCTAGCACACGAAAGTCGAAGT	Bolusiella	Bolusiella fractiflexa	936
1742	MatK_390f / MatK_1326r	CGATCTATTCATTCAATATTTC / TCTAGCACACGAAAGTCGAAGT	Bolusiella	Bolusiella iridifolia	936
1747	MatK_390f / MatK_1326r	CGATCTATTCATTCAATATTTC / TCTAGCACACGAAAGTCGAAGT	Bolusiella	Bolusiella maudiae	936
1783	MatK_390f / MatK_1326r	CGATCTATTCATTCAATATTTC / TCTAGCACACGAAAGTCGAAGT	Bolusiella	Bolusiella talbotii	936
1753	MatK_390f / MatK_1326r	CGATCTATTCATTCAATATTTC / TCTAGCACACGAAAGTCGAAGT	Bolusiella	Bolusiella zenkeri	936
1980	MatK_390f / MatK_1326r	CGATCTATTCATTCAATATTTC / TCTAGCACACGAAAGTCGAAGT	Brachypeza	Brachypeza semiteretifolia	936
2123	MatK_390f / MatK_1326r	CGATCTATTCATTCAATATTTC / TCTAGCACACGAAAGTCGAAGT	Brachystele	Brachystele widgrenii	922
2124	MatK_390f / MatK_1326r	CGATCTATTCATTCAATATTTC / TCTAGCACACGAAAGTCGAAGT	Brachystele	Brachystele camporum	936
2205	MatK_390f / MatK_1326r	CGATCTATTCATTCAATATTTC / TCTAGCACACGAAAGTCGAAGT	Bryobium	Bryobium eriaeoides	936
2206	MatK_390f / MatK_1326r	CGATCTATTCATTCAATATTTC / TCTAGCACACGAAAGTCGAAGT	Bryobium	Bryobium hyacinthoides	936
2203	MatK_390f / MatK_1326r	CGATCTATTCATTCAATATTTC / TCTAGCACACGAAAGTCGAAGT	Bryobium	Bryobium pudicum	936
2202	MatK_390f / MatK_1326r	CGATCTATTCATTCAATATTTC / TCTAGCACACGAAAGTCGAAGT	Bryobium	Bryobium queenslandicum	936
1737	MatK_390f / MatK_1326r	CGATCTATTCATTCAATATTTC / TCTAGCACACGAAAGTCGAAGT	Bulbophyllum	Bulbophyllum affine	936
1736	MatK_390f / MatK_1326r	CGATCTATTCATTCAATATTTC / TCTAGCACACGAAAGTCGAAGT	Bulbophyllum	Bulbophyllum albociliatum	936
1735	MatK_390f / MatK_1326r	CGATCTATTCATTCAATATTTC / TCTAGCACACGAAAGTCGAAGT	Bulbophyllum	Bulbophyllum ambrosia	936
1734	MatK_390f / MatK_1326r	CGATCTATTCATTCAATATTTC / TCTAGCACACGAAAGTCGAAGT	Bulbophyllum	Bulbophyllum amplifolium	936
1733	MatK_390f / MatK_1326r	CGATCTATTCATTCAATATTTC / TCTAGCACACGAAAGTCGAAGT	Bulbophyllum	Bulbophyllum annandalei	936
1905	MatK_390f / MatK_1326r	CGATCTATTCATTCAATATTTC / TCTAGCACACGAAAGTCGAAGT	Bulbophyllum	Bulbophyllum apodum	936
1732	MatK_390f / MatK_1326r	CGATCTATTCATTCAATATTTC / TCTAGCACACGAAAGTCGAAGT	Bulbophyllum	Bulbophyllum auratum	936
2102	MatK_390f / MatK_1326r	CGATCTATTCATTCAATATTTC / TCTAGCACACGAAAGTCGAAGT	Bulbophyllum	Bulbophyllum ayuthayense	936
1731	MatK_390f / MatK_1326r	CGATCTATTCATTCAATATTTC / TCTAGCACACGAAAGTCGAAGT	Bulbophyllum	Bulbophyllum bicolor	936
1730	MatK_390f / MatK_1326r	CGATCTATTCATTCAATATTTC / TCTAGCACACGAAAGTCGAAGT	Bulbophyllum	Bulbophyllum biflorum	936
1729	MatK_390f / MatK_1326r	CGATCTATTCATTCAATATTTC / TCTAGCACACGAAAGTCGAAGT	Bulbophyllum	Bulbophyllum bisetoides	936
1728	MatK_390f / MatK_1326r	CGATCTATTCATTCAATATTTC / TCTAGCACACGAAAGTCGAAGT	Bulbophyllum	Bulbophyllum blaoense	936
1727	MatK_390f / MatK_1326r	CGATCTATTCATTCAATATTTC / TCTAGCACACGAAAGTCGAAGT	Bulbophyllum	Bulbophyllum blepharistes	936
1726	MatK_390f / MatK_1326r	CGATCTATTCATTCAATATTTC / TCTAGCACACGAAAGTCGAAGT	Bulbophyllum	Bulbophyllum brevipedunculatum	936
1725	MatK_390f / MatK_1326r	CGATCTATTCATTCAATATTTC / TCTAGCACACGAAAGTCGAAGT	Bulbophyllum	Bulbophyllum brienianum	936
1724	MatK_390f / MatK_1326r	CGATCTATTCATTCAATATTTC / TCTAGCACACGAAAGTCGAAGT	Bulbophyllum	Bulbophyllum caudatum	936
1894	MatK_390f / MatK_1326r	CGATCTATTCATTCAATATTTC / TCTAGCACACGAAAGTCGAAGT	Bulbophyllum	Bulbophyllum cf.	936
1903	MatK_390f / MatK_1326r	CGATCTATTCATTCAATATTTC / TCTAGCACACGAAAGTCGAAGT	Bulbophyllum	Bulbophyllum cheiri	936
2101	MatK_390f / MatK_1326r	CGATCTATTCATTCAATATTTC / TCTAGCACACGAAAGTCGAAGT	Bulbophyllum	Bulbophyllum concinnum	936
1723	MatK_390f / MatK_1326r	CGATCTATTCATTCAATATTTC / TCTAGCACACGAAAGTCGAAGT	Bulbophyllum	Bulbophyllum corallinum	936
1722	MatK_390f / MatK_1326r	CGATCTATTCATTCAATATTTC / TCTAGCACACGAAAGTCGAAGT	Bulbophyllum	Bulbophyllum corolliferum	936
1721	MatK_390f / MatK_1326r	CGATCTATTCATTCAATATTTC / TCTAGCACACGAAAGTCGAAGT	Bulbophyllum	Bulbophyllum dayanum	936
1720	MatK_390f / MatK_1326r	CGATCTATTCATTCAATATTTC / TCTAGCACACGAAAGTCGAAGT	Bulbophyllum	Bulbophyllum delitescens	936
1719	MatK_390f / MatK_1326r	CGATCTATTCATTCAATATTTC / TCTAGCACACGAAAGTCGAAGT	Bulbophyllum	Bulbophyllum dhaninivatii	936
2100	MatK_390f / MatK_1326r	CGATCTATTCATTCAATATTTC / TCTAGCACACGAAAGTCGAAGT	Bulbophyllum	Bulbophyllum disciflorum	936
1902	MatK_390f / MatK_1326r	CGATCTATTCATTCAATATTTC / TCTAGCACACGAAAGTCGAAGT	Bulbophyllum	Bulbophyllum ecornutum	936
1718	MatK_390f / MatK_1326r	CGATCTATTCATTCAATATTTC / TCTAGCACACGAAAGTCGAAGT	Bulbophyllum	Bulbophyllum electrinum	936
1717	MatK_390f / MatK_1326r	CGATCTATTCATTCAATATTTC / TCTAGCACACGAAAGTCGAAGT	Bulbophyllum	Bulbophyllum emarginatum	936
1716	MatK_390f / MatK_1326r	CGATCTATTCATTCAATATTTC / TCTAGCACACGAAAGTCGAAGT	Bulbophyllum	Bulbophyllum farreri	936
1715	MatK_390f / MatK_1326r	CGATCTATTCATTCAATATTTC / TCTAGCACACGAAAGTCGAAGT	Bulbophyllum	Bulbophyllum fascinator	936
1714	MatK_390f / MatK_1326r	CGATCTATTCATTCAATATTTC / TCTAGCACACGAAAGTCGAAGT	Bulbophyllum	Bulbophyllum fenestratum	936
1713	MatK_390f / MatK_1326r	CGATCTATTCATTCAATATTTC / TCTAGCACACGAAAGTCGAAGT	Bulbophyllum	Bulbophyllum fimbriperianthium	936
1712	MatK_390f / MatK_1326r	CGATCTATTCATTCAATATTTC / TCTAGCACACGAAAGTCGAAGT	Bulbophyllum	Bulbophyllum frostii	936
1711	MatK_390f / MatK_1326r	CGATCTATTCATTCAATATTTC / TCTAGCACACGAAAGTCGAAGT	Bulbophyllum	Bulbophyllum gracillimum	936
1710	MatK_390f / MatK_1326r	CGATCTATTCATTCAATATTTC / TCTAGCACACGAAAGTCGAAGT	Bulbophyllum	Bulbophyllum griffithii	936
1709	MatK_390f / MatK_1326r	CGATCTATTCATTCAATATTTC / TCTAGCACACGAAAGTCGAAGT	Bulbophyllum	Bulbophyllum helenae	936
1901	MatK_390f / MatK_1326r	CGATCTATTCATTCAATATTTC / TCTAGCACACGAAAGTCGAAGT	Bulbophyllum	Bulbophyllum hirtum	936
1708	MatK_390f / MatK_1326r	CGATCTATTCATTCAATATTTC / TCTAGCACACGAAAGTCGAAGT	Bulbophyllum	Bulbophyllum hirundinis	936
1707	MatK_390f / MatK_1326r	CGATCTATTCATTCAATATTTC / TCTAGCACACGAAAGTCGAAGT	Bulbophyllum	Bulbophyllum insulsoides	936
1706	MatK_390f / MatK_1326r	CGATCTATTCATTCAATATTTC / TCTAGCACACGAAAGTCGAAGT	Bulbophyllum	Bulbophyllum japonicum	936
1705	MatK_390f / MatK_1326r	CGATCTATTCATTCAATATTTC / TCTAGCACACGAAAGTCGAAGT	Bulbophyllum	Bulbophyllum jingdongense	936
1704	MatK_390f / MatK_1326r	CGATCTATTCATTCAATATTTC / TCTAGCACACGAAAGTCGAAGT	Bulbophyllum	Bulbophyllum kanburiense	936
1703	MatK_390f / MatK_1326r	CGATCTATTCATTCAATATTTC / TCTAGCACACGAAAGTCGAAGT	Bulbophyllum	Bulbophyllum khaoyaiense	936
1702	MatK_390f / MatK_1326r	CGATCTATTCATTCAATATTTC / TCTAGCACACGAAAGTCGAAGT	Bulbophyllum	Bulbophyllum kuanwuense	936
1701	MatK_390f / MatK_1326r	CGATCTATTCATTCAATATTTC / TCTAGCACACGAAAGTCGAAGT	Bulbophyllum	Bulbophyllum kwangtungense	936
2099	MatK_390f / MatK_1326r	CGATCTATTCATTCAATATTTC / TCTAGCACACGAAAGTCGAAGT	Bulbophyllum	Bulbophyllum lasiochilum	936
1700	MatK_390f / MatK_1326r	CGATCTATTCATTCAATATTTC / TCTAGCACACGAAAGTCGAAGT	Bulbophyllum	Bulbophyllum laxiflorum	936
1699	MatK_390f / MatK_1326r	CGATCTATTCATTCAATATTTC / TCTAGCACACGAAAGTCGAAGT	Bulbophyllum	Bulbophyllum ledungense	936
1698	MatK_390f / MatK_1326r	CGATCTATTCATTCAATATTTC / TCTAGCACACGAAAGTCGAAGT	Bulbophyllum	Bulbophyllum lepidum	936
1697	MatK_390f / MatK_1326r	CGATCTATTCATTCAATATTTC / TCTAGCACACGAAAGTCGAAGT	Bulbophyllum	Bulbophyllum levinei	936
1696	MatK_390f / MatK_1326r	CGATCTATTCATTCAATATTTC / TCTAGCACACGAAAGTCGAAGT	Bulbophyllum	Bulbophyllum lobbii	936
1695	MatK_390f / MatK_1326r	CGATCTATTCATTCAATATTTC / TCTAGCACACGAAAGTCGAAGT	Bulbophyllum	Bulbophyllum longiflorum	936
1694	MatK_390f / MatK_1326r	CGATCTATTCATTCAATATTTC / TCTAGCACACGAAAGTCGAAGT	Bulbophyllum	Bulbophyllum longissimum	936
2096	MatK_390f / MatK_1326r	CGATCTATTCATTCAATATTTC / TCTAGCACACGAAAGTCGAAGT	Bulbophyllum	Bulbophyllum lopalanthum	936
1693	MatK_390f / MatK_1326r	CGATCTATTCATTCAATATTTC / TCTAGCACACGAAAGTCGAAGT	Bulbophyllum	Bulbophyllum macraei	936
1692	MatK_390f / MatK_1326r	CGATCTATTCATTCAATATTTC / TCTAGCACACGAAAGTCGAAGT	Bulbophyllum	Bulbophyllum makoyanum	936
2095	MatK_390f / MatK_1326r	CGATCTATTCATTCAATATTTC / TCTAGCACACGAAAGTCGAAGT	Bulbophyllum	Bulbophyllum mastersianum	936
1691	MatK_390f / MatK_1326r	CGATCTATTCATTCAATATTTC / TCTAGCACACGAAAGTCGAAGT	Bulbophyllum	Bulbophyllum medusae	936
2093	MatK_390f / MatK_1326r	CGATCTATTCATTCAATATTTC / TCTAGCACACGAAAGTCGAAGT	Bulbophyllum	Bulbophyllum nasutum	936
2239	MatK_390f / MatK_1326r	CGATCTATTCATTCAATATTTC / TCTAGCACACGAAAGTCGAAGT	Bulbophyllum	Bulbophyllum nigrescens	936
1690	MatK_390f / MatK_1326r	CGATCTATTCATTCAATATTTC / TCTAGCACACGAAAGTCGAAGT	Bulbophyllum	Bulbophyllum nipondhii	936
2092	MatK_390f / MatK_1326r	CGATCTATTCATTCAATATTTC / TCTAGCACACGAAAGTCGAAGT	Bulbophyllum	Bulbophyllum nummularia	936
2091	MatK_390f / MatK_1326r	CGATCTATTCATTCAATATTTC / TCTAGCACACGAAAGTCGAAGT	Bulbophyllum	Bulbophyllum oblongum	936
1689	MatK_390f / MatK_1326r	CGATCTATTCATTCAATATTTC / TCTAGCACACGAAAGTCGAAGT	Bulbophyllum	Bulbophyllum obtusangulum	936
1688	MatK_390f / MatK_1326r	CGATCTATTCATTCAATATTTC / TCTAGCACACGAAAGTCGAAGT	Bulbophyllum	Bulbophyllum odoratissimum	936
1900	MatK_390f / MatK_1326r	CGATCTATTCATTCAATATTTC / TCTAGCACACGAAAGTCGAAGT	Bulbophyllum	Bulbophyllum ovatum	936
1687	MatK_390f / MatK_1326r	CGATCTATTCATTCAATATTTC / TCTAGCACACGAAAGTCGAAGT	Bulbophyllum	Bulbophyllum pecten-veneris	936
1686	MatK_390f / MatK_1326r	CGATCTATTCATTCAATATTTC / TCTAGCACACGAAAGTCGAAGT	Bulbophyllum	Bulbophyllum pectinatum	936
1875	MatK_390f / MatK_1326r	CGATCTATTCATTCAATATTTC / TCTAGCACACGAAAGTCGAAGT	Bulbophyllum	Bulbophyllum penicillium	936
1899	MatK_390f / MatK_1326r	CGATCTATTCATTCAATATTTC / TCTAGCACACGAAAGTCGAAGT	Bulbophyllum	Bulbophyllum physometrum	936
2090	MatK_390f / MatK_1326r	CGATCTATTCATTCAATATTTC / TCTAGCACACGAAAGTCGAAGT	Bulbophyllum	Bulbophyllum pictum	936
1685	MatK_390f / MatK_1326r	CGATCTATTCATTCAATATTTC / TCTAGCACACGAAAGTCGAAGT	Bulbophyllum	Bulbophyllum protractum	936
1684	MatK_390f / MatK_1326r	CGATCTATTCATTCAATATTTC / TCTAGCACACGAAAGTCGAAGT	Bulbophyllum	Bulbophyllum psittacoglossum	936
1683	MatK_390f / MatK_1326r	CGATCTATTCATTCAATATTTC / TCTAGCACACGAAAGTCGAAGT	Bulbophyllum	Bulbophyllum pteroglossum	936
1682	MatK_390f / MatK_1326r	CGATCTATTCATTCAATATTTC / TCTAGCACACGAAAGTCGAAGT	Bulbophyllum	Bulbophyllum puguahaanense	936
1681	MatK_390f / MatK_1326r	CGATCTATTCATTCAATATTTC / TCTAGCACACGAAAGTCGAAGT	Bulbophyllum	Bulbophyllum purpurascens	936
1680	MatK_390f / MatK_1326r	CGATCTATTCATTCAATATTTC / TCTAGCACACGAAAGTCGAAGT	Bulbophyllum	Bulbophyllum putidum	936
1897	MatK_390f / MatK_1326r	CGATCTATTCATTCAATATTTC / TCTAGCACACGAAAGTCGAAGT	Bulbophyllum	Bulbophyllum reichenbachii	936
1874	MatK_390f / MatK_1326r	CGATCTATTCATTCAATATTTC / TCTAGCACACGAAAGTCGAAGT	Bulbophyllum	Bulbophyllum repens	936
1679	MatK_390f / MatK_1326r	CGATCTATTCATTCAATATTTC / TCTAGCACACGAAAGTCGAAGT	Bulbophyllum	Bulbophyllum reptans	936
1678	MatK_390f / MatK_1326r	CGATCTATTCATTCAATATTTC / TCTAGCACACGAAAGTCGAAGT	Bulbophyllum	Bulbophyllum retusiusculum	936
1677	MatK_390f / MatK_1326r	CGATCTATTCATTCAATATTTC / TCTAGCACACGAAAGTCGAAGT	Bulbophyllum	Bulbophyllum roseopictum	936
1676	MatK_390f / MatK_1326r	CGATCTATTCATTCAATATTTC / TCTAGCACACGAAAGTCGAAGT	Bulbophyllum	Bulbophyllum rothschildianum	936
2089	MatK_390f / MatK_1326r	CGATCTATTCATTCAATATTTC / TCTAGCACACGAAAGTCGAAGT	Bulbophyllum	Bulbophyllum sanguineopunctatum	936
1675	MatK_390f / MatK_1326r	CGATCTATTCATTCAATATTTC / TCTAGCACACGAAAGTCGAAGT	Bulbophyllum	Bulbophyllum sarcophylloides	936
1674	MatK_390f / MatK_1326r	CGATCTATTCATTCAATATTTC / TCTAGCACACGAAAGTCGAAGT	Bulbophyllum	Bulbophyllum shweliense	936
1673	MatK_390f / MatK_1326r	CGATCTATTCATTCAATATTTC / TCTAGCACACGAAAGTCGAAGT	Bulbophyllum	Bulbophyllum skeatianum	936
2088	MatK_390f / MatK_1326r	CGATCTATTCATTCAATATTTC / TCTAGCACACGAAAGTCGAAGT	Bulbophyllum	Bulbophyllum smitinandii	936
1672	MatK_390f / MatK_1326r	CGATCTATTCATTCAATATTTC / TCTAGCACACGAAAGTCGAAGT	Bulbophyllum	Bulbophyllum socordine	936
1671	MatK_390f / MatK_1326r	CGATCTATTCATTCAATATTTC / TCTAGCACACGAAAGTCGAAGT	Bulbophyllum	Bulbophyllum sp.	936
1670	MatK_390f / MatK_1326r	CGATCTATTCATTCAATATTTC / TCTAGCACACGAAAGTCGAAGT	Bulbophyllum	Bulbophyllum spathulatum	936
1669	MatK_390f / MatK_1326r	CGATCTATTCATTCAATATTTC / TCTAGCACACGAAAGTCGAAGT	Bulbophyllum	Bulbophyllum sukhakulii	936
1668	MatK_390f / MatK_1326r	CGATCTATTCATTCAATATTTC / TCTAGCACACGAAAGTCGAAGT	Bulbophyllum	Bulbophyllum sunipia	936
1667	MatK_390f / MatK_1326r	CGATCTATTCATTCAATATTTC / TCTAGCACACGAAAGTCGAAGT	Bulbophyllum	Bulbophyllum sutepense	936
1666	MatK_390f / MatK_1326r	CGATCTATTCATTCAATATTTC / TCTAGCACACGAAAGTCGAAGT	Bulbophyllum	Bulbophyllum taiwanense	936
1665	MatK_390f / MatK_1326r	CGATCTATTCATTCAATATTTC / TCTAGCACACGAAAGTCGAAGT	Bulbophyllum	Bulbophyllum thaiorum	936
1664	MatK_390f / MatK_1326r	CGATCTATTCATTCAATATTTC / TCTAGCACACGAAAGTCGAAGT	Bulbophyllum	Bulbophyllum tigridum	936
1663	MatK_390f / MatK_1326r	CGATCTATTCATTCAATATTTC / TCTAGCACACGAAAGTCGAAGT	Bulbophyllum	Bulbophyllum tipula	936
1662	MatK_390f / MatK_1326r	CGATCTATTCATTCAATATTTC / TCTAGCACACGAAAGTCGAAGT	Bulbophyllum	Bulbophyllum trichocephalum	936
1896	MatK_390f / MatK_1326r	CGATCTATTCATTCAATATTTC / TCTAGCACACGAAAGTCGAAGT	Bulbophyllum	Bulbophyllum trigonopus	936
1661	MatK_390f / MatK_1326r	CGATCTATTCATTCAATATTTC / TCTAGCACACGAAAGTCGAAGT	Bulbophyllum	Bulbophyllum triste	936
1660	MatK_390f / MatK_1326r	CGATCTATTCATTCAATATTTC / TCTAGCACACGAAAGTCGAAGT	Bulbophyllum	Bulbophyllum umbellatum	936
1659	MatK_390f / MatK_1326r	CGATCTATTCATTCAATATTTC / TCTAGCACACGAAAGTCGAAGT	Bulbophyllum	Bulbophyllum unciniferum	936
1658	MatK_390f / MatK_1326r	CGATCTATTCATTCAATATTTC / TCTAGCACACGAAAGTCGAAGT	Bulbophyllum	Bulbophyllum vaginatum	936
1657	MatK_390f / MatK_1326r	CGATCTATTCATTCAATATTTC / TCTAGCACACGAAAGTCGAAGT	Bulbophyllum	Bulbophyllum violaceolabellum	936
1656	MatK_390f / MatK_1326r	CGATCTATTCATTCAATATTTC / TCTAGCACACGAAAGTCGAAGT	Bulbophyllum	Bulbophyllum wallichii	936
1655	MatK_390f / MatK_1326r	CGATCTATTCATTCAATATTTC / TCTAGCACACGAAAGTCGAAGT	Bulbophyllum	Bulbophyllum wendlandianum	936
1654	MatK_390f / MatK_1326r	CGATCTATTCATTCAATATTTC / TCTAGCACACGAAAGTCGAAGT	Bulbophyllum	Bulbophyllum wuzhishanense	936
1895	MatK_390f / MatK_1326r	CGATCTATTCATTCAATATTTC / TCTAGCACACGAAAGTCGAAGT	Bulbophyllum	Bulbophyllum xylophyllum	936
1653	MatK_390f / MatK_1326r	CGATCTATTCATTCAATATTTC / TCTAGCACACGAAAGTCGAAGT	Bulbophyllum	Bulbophyllum yingjiangense	936
1934	MatK_390f / MatK_1326r	CGATCTATTCATTCAATATTTC / TCTAGCACACGAAAGTCGAAGT	Bulbophyllum	Bulbophyllum yongtaiense	936
2238	MatK_390f / MatK_1326r	CGATCTATTCATTCAATATTTC / TCTAGCACACGAAAGTCGAAGT	Bulbophyllum	Bulbophyllum yunnanense	936
2098	MatK_390f / MatK_1326r	CGATCTATTCATTCAATATTTC / TCTAGCACACGAAAGTCGAAGT	Bulbophyllum	Bulbophyllum laxiflorum	939
2097	MatK_390f / MatK_1326r	CGATCTATTCATTCAATATTTC / TCTAGCACACGAAAGTCGAAGT	Bulbophyllum	Bulbophyllum lindleyanum	945
1904	MatK_390f / MatK_1326r	CGATCTATTCATTCAATATTTC / TCTAGCACACGAAAGTCGAAGT	Bulbophyllum	Bulbophyllum capillipes	948
2094	MatK_390f / MatK_1326r	CGATCTATTCATTCAATATTTC / TCTAGCACACGAAAGTCGAAGT	Bulbophyllum	Bulbophyllum monanthos	948
1898	MatK_390f / MatK_1326r	CGATCTATTCATTCAATATTTC / TCTAGCACACGAAAGTCGAAGT	Bulbophyllum	Bulbophyllum pteroglossum	948
2087	MatK_390f / MatK_1326r	CGATCTATTCATTCAATATTTC / TCTAGCACACGAAAGTCGAAGT	Calanthe	Calanthe argenteostriata	936
2086	MatK_390f / MatK_1326r	CGATCTATTCATTCAATATTTC / TCTAGCACACGAAAGTCGAAGT	Calanthe	Calanthe cardioglossa	936
2085	MatK_390f / MatK_1326r	CGATCTATTCATTCAATATTTC / TCTAGCACACGAAAGTCGAAGT	Calanthe	Calanthe rosea	936
2084	MatK_390f / MatK_1326r	CGATCTATTCATTCAATATTTC / TCTAGCACACGAAAGTCGAAGT	Calanthe	Calanthe triplicata	936
1575	MatK_390f / MatK_1326r	CGATCTATTCATTCAATATTTC / TCTAGCACACGAAAGTCGAAGT	Calanthe	Calanthe tsiana	936
2083	MatK_390f / MatK_1326r	CGATCTATTCATTCAATATTTC / TCTAGCACACGAAAGTCGAAGT	Calanthe	Calanthe vestita	936
2145	MatK_390f / MatK_1326r	CGATCTATTCATTCAATATTTC / TCTAGCACACGAAAGTCGAAGT	Callostylis	Callostylis bambusifolia	936
2134	MatK_390f / MatK_1326r	CGATCTATTCATTCAATATTTC / TCTAGCACACGAAAGTCGAAGT	Callostylis	Callostylis pulchella	942
1920	MatK_390f / MatK_1326r	CGATCTATTCATTCAATATTTC / TCTAGCACACGAAAGTCGAAGT	Calochilus	Calochilus imperiosus	945
2261	MatK_390f / MatK_1326r	CGATCTATTCATTCAATATTTC / TCTAGCACACGAAAGTCGAAGT	Calypso	Calypso bulbosa	936
1803	MatK_390f / MatK_1326r	CGATCTATTCATTCAATATTTC / TCTAGCACACGAAAGTCGAAGT	Calyptrochilum	Calyptrochilum aurantiacum	936
1829	MatK_390f / MatK_1326r	CGATCTATTCATTCAATATTTC / TCTAGCACACGAAAGTCGAAGT	Calyptrochilum	Calyptrochilum christyanum	936
1826	MatK_390f / MatK_1326r	CGATCTATTCATTCAATATTTC / TCTAGCACACGAAAGTCGAAGT	Calyptrochilum	Calyptrochilum emarginatum	936
2149	MatK_390f / MatK_1326r	CGATCTATTCATTCAATATTTC / TCTAGCACACGAAAGTCGAAGT	Campanulorchis	Campanulorchis globifera	936
2197	MatK_390f / MatK_1326r	CGATCTATTCATTCAATATTTC / TCTAGCACACGAAAGTCGAAGT	Campanulorchis	Campanulorchis leiophylla	936
1741	MatK_390f / MatK_1326r	CGATCTATTCATTCAATATTTC / TCTAGCACACGAAAGTCGAAGT	Campylocentrum	Campylocentrum brenesii	936
1740	MatK_390f / MatK_1326r	CGATCTATTCATTCAATATTTC / TCTAGCACACGAAAGTCGAAGT	Campylocentrum	Campylocentrum tyrridion	936
2207	MatK_390f / MatK_1326r	CGATCTATTCATTCAATATTTC / TCTAGCACACGAAAGTCGAAGT	Ceratostylis	Ceratostylis longisegmenta	936
2208	MatK_390f / MatK_1326r	CGATCTATTCATTCAATATTTC / TCTAGCACACGAAAGTCGAAGT	Ceratostylis	Ceratostylis radiata	936
2260	MatK_390f / MatK_1326r	CGATCTATTCATTCAATATTTC / TCTAGCACACGAAAGTCGAAGT	Changnienia	Changnienia amoena	936
1887	MatK_390f / MatK_1326r	CGATCTATTCATTCAATATTTC / TCTAGCACACGAAAGTCGAAGT	Cheirostylis	Cheirostylis sp.	936
2082	MatK_390f / MatK_1326r	CGATCTATTCATTCAATATTTC / TCTAGCACACGAAAGTCGAAGT	Chiloschista	Chiloschista lunifera	936
2081	MatK_390f / MatK_1326r	CGATCTATTCATTCAATATTTC / TCTAGCACACGAAAGTCGAAGT	Chiloschista	Chiloschista viridiflava	936
1948	MatK_390f / MatK_1326r	CGATCTATTCATTCAATATTTC / TCTAGCACACGAAAGTCGAAGT	Chionographis	Chionographis chinensis	927
1949	MatK_390f / MatK_1326r	CGATCTATTCATTCAATATTTC / TCTAGCACACGAAAGTCGAAGT	Chionographis	Chionographis chinensis	936
2080	MatK_390f / MatK_1326r	CGATCTATTCATTCAATATTTC / TCTAGCACACGAAAGTCGAAGT	Chroniochilus	Chroniochilus virescens	936
2079	MatK_390f / MatK_1326r	CGATCTATTCATTCAATATTTC / TCTAGCACACGAAAGTCGAAGT	Cleisostoma	Cleisostoma arietinum	936
2078	MatK_390f / MatK_1326r	CGATCTATTCATTCAATATTTC / TCTAGCACACGAAAGTCGAAGT	Cleisostoma	Cleisostoma crochetii	936
2077	MatK_390f / MatK_1326r	CGATCTATTCATTCAATATTTC / TCTAGCACACGAAAGTCGAAGT	Cleisostoma	Cleisostoma rostratum	936
2237	MatK_390f / MatK_1326r	CGATCTATTCATTCAATATTTC / TCTAGCACACGAAAGTCGAAGT	Coelia	Coelia triptera	936
1616	MatK_390f / MatK_1326r	CGATCTATTCATTCAATATTTC / TCTAGCACACGAAAGTCGAAGT	Coelogyne	Coelogyne alpina	936
1583	MatK_390f / MatK_1326r	CGATCTATTCATTCAATATTTC / TCTAGCACACGAAAGTCGAAGT	Coelogyne	Coelogyne apoensis	936
1605	MatK_390f / MatK_1326r	CGATCTATTCATTCAATATTTC / TCTAGCACACGAAAGTCGAAGT	Coelogyne	Coelogyne arachnites	936
1986	MatK_390f / MatK_1326r	CGATCTATTCATTCAATATTTC / TCTAGCACACGAAAGTCGAAGT	Coelogyne	Coelogyne articulata	936
1590	MatK_390f / MatK_1326r	CGATCTATTCATTCAATATTTC / TCTAGCACACGAAAGTCGAAGT	Coelogyne	Coelogyne auricularis	936
1592	MatK_390f / MatK_1326r	CGATCTATTCATTCAATATTTC / TCTAGCACACGAAAGTCGAAGT	Coelogyne	Coelogyne banksii	936
1585	MatK_390f / MatK_1326r	CGATCTATTCATTCAATATTTC / TCTAGCACACGAAAGTCGAAGT	Coelogyne	Coelogyne benguetensis	936
1622	MatK_390f / MatK_1326r	CGATCTATTCATTCAATATTTC / TCTAGCACACGAAAGTCGAAGT	Coelogyne	Coelogyne bigibbosa	936
2076	MatK_390f / MatK_1326r	CGATCTATTCATTCAATATTTC / TCTAGCACACGAAAGTCGAAGT	Coelogyne	Coelogyne brachyptera	936
1626	MatK_390f / MatK_1326r	CGATCTATTCATTCAATATTTC / TCTAGCACACGAAAGTCGAAGT	Coelogyne	Coelogyne bracteosa	936
1985	MatK_390f / MatK_1326r	CGATCTATTCATTCAATATTTC / TCTAGCACACGAAAGTCGAAGT	Coelogyne	Coelogyne cantonensis	936
1984	MatK_390f / MatK_1326r	CGATCTATTCATTCAATATTTC / TCTAGCACACGAAAGTCGAAGT	Coelogyne	Coelogyne chinensis	936
1619	MatK_390f / MatK_1326r	CGATCTATTCATTCAATATTTC / TCTAGCACACGAAAGTCGAAGT	Coelogyne	Coelogyne citrina	936
1618	MatK_390f / MatK_1326r	CGATCTATTCATTCAATATTTC / TCTAGCACACGAAAGTCGAAGT	Coelogyne	Coelogyne cobbiana	936
1629	MatK_390f / MatK_1326r	CGATCTATTCATTCAATATTTC / TCTAGCACACGAAAGTCGAAGT	Coelogyne	Coelogyne coccinea	936
1599	MatK_390f / MatK_1326r	CGATCTATTCATTCAATATTTC / TCTAGCACACGAAAGTCGAAGT	Coelogyne	Coelogyne convallariiformis	936
1604	MatK_390f / MatK_1326r	CGATCTATTCATTCAATATTTC / TCTAGCACACGAAAGTCGAAGT	Coelogyne	Coelogyne corrugis	936
1612	MatK_390f / MatK_1326r	CGATCTATTCATTCAATATTTC / TCTAGCACACGAAAGTCGAAGT	Coelogyne	Coelogyne cruciformis	936
1596	MatK_390f / MatK_1326r	CGATCTATTCATTCAATATTTC / TCTAGCACACGAAAGTCGAAGT	Coelogyne	Coelogyne curranii	936
1614	MatK_390f / MatK_1326r	CGATCTATTCATTCAATATTTC / TCTAGCACACGAAAGTCGAAGT	Coelogyne	Coelogyne cuspilabia	936
1611	MatK_390f / MatK_1326r	CGATCTATTCATTCAATATTTC / TCTAGCACACGAAAGTCGAAGT	Coelogyne	Coelogyne dewindtiana	936
1620	MatK_390f / MatK_1326r	CGATCTATTCATTCAATATTTC / TCTAGCACACGAAAGTCGAAGT	Coelogyne	Coelogyne erectilabia	936
1608	MatK_390f / MatK_1326r	CGATCTATTCATTCAATATTTC / TCTAGCACACGAAAGTCGAAGT	Coelogyne	Coelogyne exasperata	936
1610	MatK_390f / MatK_1326r	CGATCTATTCATTCAATATTTC / TCTAGCACACGAAAGTCGAAGT	Coelogyne	Coelogyne filiformis	936
2075	MatK_390f / MatK_1326r	CGATCTATTCATTCAATATTTC / TCTAGCACACGAAAGTCGAAGT	Coelogyne	Coelogyne fimbriata	936
2074	MatK_390f / MatK_1326r	CGATCTATTCATTCAATATTTC / TCTAGCACACGAAAGTCGAAGT	Coelogyne	Coelogyne flaccida	936
1994	MatK_390f / MatK_1326r	CGATCTATTCATTCAATATTTC / TCTAGCACACGAAAGTCGAAGT	Coelogyne	Coelogyne fusca	936
1607	MatK_390f / MatK_1326r	CGATCTATTCATTCAATATTTC / TCTAGCACACGAAAGTCGAAGT	Coelogyne	Coelogyne gibbsiae	936
1609	MatK_390f / MatK_1326r	CGATCTATTCATTCAATATTTC / TCTAGCACACGAAAGTCGAAGT	Coelogyne	Coelogyne glumacea	936
1594	MatK_390f / MatK_1326r	CGATCTATTCATTCAATATTTC / TCTAGCACACGAAAGTCGAAGT	Coelogyne	Coelogyne javieriana	936
1606	MatK_390f / MatK_1326r	CGATCTATTCATTCAATATTTC / TCTAGCACACGAAAGTCGAAGT	Coelogyne	Coelogyne joclemensii	936
1603	MatK_390f / MatK_1326r	CGATCTATTCATTCAATATTTC / TCTAGCACACGAAAGTCGAAGT	Coelogyne	Coelogyne kamborangensis	936
1584	MatK_390f / MatK_1326r	CGATCTATTCATTCAATATTTC / TCTAGCACACGAAAGTCGAAGT	Coelogyne	Coelogyne lagarophylla	936
1628	MatK_390f / MatK_1326r	CGATCTATTCATTCAATATTTC / TCTAGCACACGAAAGTCGAAGT	Coelogyne	Coelogyne latifolia	936
1623	MatK_390f / MatK_1326r	CGATCTATTCATTCAATATTTC / TCTAGCACACGAAAGTCGAAGT	Coelogyne	Coelogyne linearifolia	936
1588	MatK_390f / MatK_1326r	CGATCTATTCATTCAATATTTC / TCTAGCACACGAAAGTCGAAGT	Coelogyne	Coelogyne luchanense	936
1627	MatK_390f / MatK_1326r	CGATCTATTCATTCAATATTTC / TCTAGCACACGAAAGTCGAAGT	Coelogyne	Coelogyne magna	936
1595	MatK_390f / MatK_1326r	CGATCTATTCATTCAATATTTC / TCTAGCACACGAAAGTCGAAGT	Coelogyne	Coelogyne microchila	936
1983	MatK_390f / MatK_1326r	CGATCTATTCATTCAATATTTC / TCTAGCACACGAAAGTCGAAGT	Coelogyne	Coelogyne missionariorum	936
1625	MatK_390f / MatK_1326r	CGATCTATTCATTCAATATTTC / TCTAGCACACGAAAGTCGAAGT	Coelogyne	Coelogyne odorata	936
2073	MatK_390f / MatK_1326r	CGATCTATTCATTCAATATTTC / TCTAGCACACGAAAGTCGAAGT	Coelogyne	Coelogyne ovalis	936
1582	MatK_390f / MatK_1326r	CGATCTATTCATTCAATATTTC / TCTAGCACACGAAAGTCGAAGT	Coelogyne	Coelogyne pallidiflavens	936
1617	MatK_390f / MatK_1326r	CGATCTATTCATTCAATATTTC / TCTAGCACACGAAAGTCGAAGT	Coelogyne	Coelogyne pangasinanensis	936
1589	MatK_390f / MatK_1326r	CGATCTATTCATTCAATATTTC / TCTAGCACACGAAAGTCGAAGT	Coelogyne	Coelogyne parvula	936
1593	MatK_390f / MatK_1326r	CGATCTATTCATTCAATATTTC / TCTAGCACACGAAAGTCGAAGT	Coelogyne	Coelogyne pseudowenzelii	936
1613	MatK_390f / MatK_1326r	CGATCTATTCATTCAATATTTC / TCTAGCACACGAAAGTCGAAGT	Coelogyne	Coelogyne pterogyne	936
1621	MatK_390f / MatK_1326r	CGATCTATTCATTCAATATTTC / TCTAGCACACGAAAGTCGAAGT	Coelogyne	Coelogyne schaiblei	936
1615	MatK_390f / MatK_1326r	CGATCTATTCATTCAATATTTC / TCTAGCACACGAAAGTCGAAGT	Coelogyne	Coelogyne scripta	936
1630	MatK_390f / MatK_1326r	CGATCTATTCATTCAATATTTC / TCTAGCACACGAAAGTCGAAGT	Coelogyne	Coelogyne selebica	936
1601	MatK_390f / MatK_1326r	CGATCTATTCATTCAATATTTC / TCTAGCACACGAAAGTCGAAGT	Coelogyne	Coelogyne septemnervia	936
1597	MatK_390f / MatK_1326r	CGATCTATTCATTCAATATTTC / TCTAGCACACGAAAGTCGAAGT	Coelogyne	Coelogyne serratoi	936
1624	MatK_390f / MatK_1326r	CGATCTATTCATTCAATATTTC / TCTAGCACACGAAAGTCGAAGT	Coelogyne	Coelogyne similis	936
1602	MatK_390f / MatK_1326r	CGATCTATTCATTCAATATTTC / TCTAGCACACGAAAGTCGAAGT	Coelogyne	Coelogyne stachyodes	936
2072	MatK_390f / MatK_1326r	CGATCTATTCATTCAATATTTC / TCTAGCACACGAAAGTCGAAGT	Coelogyne	Coelogyne stricta	936
1587	MatK_390f / MatK_1326r	CGATCTATTCATTCAATATTTC / TCTAGCACACGAAAGTCGAAGT	Coelogyne	Coelogyne tenella	936
1600	MatK_390f / MatK_1326r	CGATCTATTCATTCAATATTTC / TCTAGCACACGAAAGTCGAAGT	Coelogyne	Coelogyne tortilis	936
1993	MatK_390f / MatK_1326r	CGATCTATTCATTCAATATTTC / TCTAGCACACGAAAGTCGAAGT	Coelogyne	Coelogyne uniflora	936
1598	MatK_390f / MatK_1326r	CGATCTATTCATTCAATATTTC / TCTAGCACACGAAAGTCGAAGT	Coelogyne	Coelogyne warrenii	936
1591	MatK_390f / MatK_1326r	CGATCTATTCATTCAATATTTC / TCTAGCACACGAAAGTCGAAGT	Coelogyne	Coelogyne wenzelii	936
1586	MatK_390f / MatK_1326r	CGATCTATTCATTCAATATTTC / TCTAGCACACGAAAGTCGAAGT	Coelogyne	Coelogyne williamsii	936
1581	MatK_390f / MatK_1326r	CGATCTATTCATTCAATATTTC / TCTAGCACACGAAAGTCGAAGT	Coelogyne	Coelogyne yuccifolia	936
1790	MatK_390f / MatK_1326r	CGATCTATTCATTCAATATTTC / TCTAGCACACGAAAGTCGAAGT	Conchograecum	Conchograecum affine	936
1856	MatK_390f / MatK_1326r	CGATCTATTCATTCAATATTTC / TCTAGCACACGAAAGTCGAAGT	Conchograecum	Conchograecum angustum	936
1858	MatK_390f / MatK_1326r	CGATCTATTCATTCAATATTTC / TCTAGCACACGAAAGTCGAAGT	Conchograecum	Conchograecum cf.	936
1813	MatK_390f / MatK_1326r	CGATCTATTCATTCAATATTTC / TCTAGCACACGAAAGTCGAAGT	Conchograecum	Conchograecum claessensii	936
1763	MatK_390f / MatK_1326r	CGATCTATTCATTCAATATTTC / TCTAGCACACGAAAGTCGAAGT	Conchograecum	Conchograecum lanceolatum	936
1810	MatK_390f / MatK_1326r	CGATCTATTCATTCAATATTTC / TCTAGCACACGAAAGTCGAAGT	Conchograecum	Conchograecum moandense	936
1861	MatK_390f / MatK_1326r	CGATCTATTCATTCAATATTTC / TCTAGCACACGAAAGTCGAAGT	Conchograecum	Conchograecum multinominatum	936
1859	MatK_390f / MatK_1326r	CGATCTATTCATTCAATATTTC / TCTAGCACACGAAAGTCGAAGT	Conchograecum	Conchograecum oliveirae	936
1855	MatK_390f / MatK_1326r	CGATCTATTCATTCAATATTTC / TCTAGCACACGAAAGTCGAAGT	Conchograecum	Conchograecum sanfordii	936
1808	MatK_390f / MatK_1326r	CGATCTATTCATTCAATATTTC / TCTAGCACACGAAAGTCGAAGT	Conchograecum	Conchograecum reygaertii	987
2236	MatK_390f / MatK_1326r	CGATCTATTCATTCAATATTTC / TCTAGCACACGAAAGTCGAAGT	Corallorhiza	Corallorhiza trifida	936
1951	MatK_390f / MatK_1326r	CGATCTATTCATTCAATATTTC / TCTAGCACACGAAAGTCGAAGT	Corybas	Corybas abellianus	951
1950	MatK_390f / MatK_1326r	CGATCTATTCATTCAATATTTC / TCTAGCACACGAAAGTCGAAGT	Corybas	Corybas aconitiflorus	951
1955	MatK_390f / MatK_1326r	CGATCTATTCATTCAATATTTC / TCTAGCACACGAAAGTCGAAGT	Corybas	Corybas cheesemanii	951
1952	MatK_390f / MatK_1326r	CGATCTATTCATTCAATATTTC / TCTAGCACACGAAAGTCGAAGT	Corybas	Corybas neocaledonicus	951
1953	MatK_390f / MatK_1326r	CGATCTATTCATTCAATATTTC / TCTAGCACACGAAAGTCGAAGT	Corybas	Corybas undulatus	951
1919	MatK_390f / MatK_1326r	CGATCTATTCATTCAATATTTC / TCTAGCACACGAAAGTCGAAGT	Corymborkis	Corymborkis veratrifolia	936
2259	MatK_390f / MatK_1326r	CGATCTATTCATTCAATATTTC / TCTAGCACACGAAAGTCGAAGT	Cremastra	Cremastra aphylla	936
2235	MatK_390f / MatK_1326r	CGATCTATTCATTCAATATTTC / TCTAGCACACGAAAGTCGAAGT	Cremastra	Cremastra appendiculata	936
2258	MatK_390f / MatK_1326r	CGATCTATTCATTCAATATTTC / TCTAGCACACGAAAGTCGAAGT	Cremastra	Cremastra unguiculata	936
2136	MatK_390f / MatK_1326r	CGATCTATTCATTCAATATTTC / TCTAGCACACGAAAGTCGAAGT	Cryptochilus	Cryptochilus carinatus	936
2137	MatK_390f / MatK_1326r	CGATCTATTCATTCAATATTTC / TCTAGCACACGAAAGTCGAAGT	Cryptochilus	Cryptochilus luteus	936
2071	MatK_390f / MatK_1326r	CGATCTATTCATTCAATATTTC / TCTAGCACACGAAAGTCGAAGT	Cryptochilus	Cryptochilus roseus	936
2138	MatK_390f / MatK_1326r	CGATCTATTCATTCAATATTTC / TCTAGCACACGAAAGTCGAAGT	Cryptochilus	Cryptochilus sanguineus	936
1890	MatK_390f / MatK_1326r	CGATCTATTCATTCAATATTTC / TCTAGCACACGAAAGTCGAAGT	Cymbidium	Cymbidium huikanran	936
1865	MatK_390f / MatK_1326r	CGATCTATTCATTCAATATTTC / TCTAGCACACGAAAGTCGAAGT	Cymbidium	Cymbidium jiangchengense	936
2070	MatK_390f / MatK_1326r	CGATCTATTCATTCAATATTTC / TCTAGCACACGAAAGTCGAAGT	Cymbidium	Cymbidium lancifolium	936
1866	MatK_390f / MatK_1326r	CGATCTATTCATTCAATATTTC / TCTAGCACACGAAAGTCGAAGT	Cymbidium	Cymbidium wadae	936
1892	MatK_390f / MatK_1326r	CGATCTATTCATTCAATATTTC / TCTAGCACACGAAAGTCGAAGT	Cymbidium	Cymbidium yunnanense	936
2127	MatK_390f / MatK_1326r	CGATCTATTCATTCAATATTTC / TCTAGCACACGAAAGTCGAAGT	Cypripedium	Cypripedium japonicum	936
1774	MatK_390f / MatK_1326r	CGATCTATTCATTCAATATTTC / TCTAGCACACGAAAGTCGAAGT	Cyrtorchis	Cyrtorchis arcuata	936
1796	MatK_390f / MatK_1326r	CGATCTATTCATTCAATATTTC / TCTAGCACACGAAAGTCGAAGT	Cyrtorchis	Cyrtorchis aschersonii	936
1823	MatK_390f / MatK_1326r	CGATCTATTCATTCAATATTTC / TCTAGCACACGAAAGTCGAAGT	Cyrtorchis	Cyrtorchis cf.	936
1848	MatK_390f / MatK_1326r	CGATCTATTCATTCAATATTTC / TCTAGCACACGAAAGTCGAAGT	Cyrtorchis	Cyrtorchis chailluana	936
1791	MatK_390f / MatK_1326r	CGATCTATTCATTCAATATTTC / TCTAGCACACGAAAGTCGAAGT	Cyrtorchis	Cyrtorchis henriquesiana	936
1824	MatK_390f / MatK_1326r	CGATCTATTCATTCAATATTTC / TCTAGCACACGAAAGTCGAAGT	Cyrtorchis	Cyrtorchis letouzeyi	936
1851	MatK_390f / MatK_1326r	CGATCTATTCATTCAATATTTC / TCTAGCACACGAAAGTCGAAGT	Cyrtorchis	Cyrtorchis monteiroae	936
1778	MatK_390f / MatK_1326r	CGATCTATTCATTCAATATTTC / TCTAGCACACGAAAGTCGAAGT	Cyrtorchis	Cyrtorchis neglecta	936
1775	MatK_390f / MatK_1326r	CGATCTATTCATTCAATATTTC / TCTAGCACACGAAAGTCGAAGT	Cyrtorchis	Cyrtorchis praetermissa	936
1822	MatK_390f / MatK_1326r	CGATCTATTCATTCAATATTTC / TCTAGCACACGAAAGTCGAAGT	Cyrtorchis	Cyrtorchis ringens	936
1954	MatK_390f / MatK_1326r	CGATCTATTCATTCAATATTTC / TCTAGCACACGAAAGTCGAAGT	Cyrtostylis	Cyrtostylis huegelii	951
2257	MatK_390f / MatK_1326r	CGATCTATTCATTCAATATTTC / TCTAGCACACGAAAGTCGAAGT	Dactylostalix	Dactylostalix ringens	936
2271	MatK_390f / MatK_1326r	CGATCTATTCATTCAATATTTC / TCTAGCACACGAAAGTCGAAGT	Datura	Datura stramonium	936
1928	MatK_390f / MatK_1326r	CGATCTATTCATTCAATATTTC / TCTAGCACACGAAAGTCGAAGT	Dendrobium	Dendrobium huoshanense	918
1893	MatK_390f / MatK_1326r	CGATCTATTCATTCAATATTTC / TCTAGCACACGAAAGTCGAAGT	Dendrobium	Dendrobium nobile	928
1929	MatK_390f / MatK_1326r	CGATCTATTCATTCAATATTTC / TCTAGCACACGAAAGTCGAAGT	Dendrobium	Dendrobium officinale	928
2069	MatK_390f / MatK_1326r	CGATCTATTCATTCAATATTTC / TCTAGCACACGAAAGTCGAAGT	Dendrobium	Dendrobium anosmum	936
1632	MatK_390f / MatK_1326r	CGATCTATTCATTCAATATTTC / TCTAGCACACGAAAGTCGAAGT	Dendrobium	Dendrobium bannaense	936
2068	MatK_390f / MatK_1326r	CGATCTATTCATTCAATATTTC / TCTAGCACACGAAAGTCGAAGT	Dendrobium	Dendrobium brymerianum	936
2067	MatK_390f / MatK_1326r	CGATCTATTCATTCAATATTTC / TCTAGCACACGAAAGTCGAAGT	Dendrobium	Dendrobium capillipes	936
2066	MatK_390f / MatK_1326r	CGATCTATTCATTCAATATTTC / TCTAGCACACGAAAGTCGAAGT	Dendrobium	Dendrobium chittimae	936
2065	MatK_390f / MatK_1326r	CGATCTATTCATTCAATATTTC / TCTAGCACACGAAAGTCGAAGT	Dendrobium	Dendrobium christyanum	936
2064	MatK_390f / MatK_1326r	CGATCTATTCATTCAATATTTC / TCTAGCACACGAAAGTCGAAGT	Dendrobium	Dendrobium chrysanthum	936
2063	MatK_390f / MatK_1326r	CGATCTATTCATTCAATATTTC / TCTAGCACACGAAAGTCGAAGT	Dendrobium	Dendrobium chryseum	936
2062	MatK_390f / MatK_1326r	CGATCTATTCATTCAATATTTC / TCTAGCACACGAAAGTCGAAGT	Dendrobium	Dendrobium chrysocrepis	936
2061	MatK_390f / MatK_1326r	CGATCTATTCATTCAATATTTC / TCTAGCACACGAAAGTCGAAGT	Dendrobium	Dendrobium chrysotoxum	936
2060	MatK_390f / MatK_1326r	CGATCTATTCATTCAATATTTC / TCTAGCACACGAAAGTCGAAGT	Dendrobium	Dendrobium crepidatum	936
2059	MatK_390f / MatK_1326r	CGATCTATTCATTCAATATTTC / TCTAGCACACGAAAGTCGAAGT	Dendrobium	Dendrobium cretaceum	936
2112	MatK_390f / MatK_1326r	CGATCTATTCATTCAATATTTC / TCTAGCACACGAAAGTCGAAGT	Dendrobium	Dendrobium crystallinum	936
2058	MatK_390f / MatK_1326r	CGATCTATTCATTCAATATTTC / TCTAGCACACGAAAGTCGAAGT	Dendrobium	Dendrobium cumulatum	936
2057	MatK_390f / MatK_1326r	CGATCTATTCATTCAATATTTC / TCTAGCACACGAAAGTCGAAGT	Dendrobium	Dendrobium cuspidatum	936
2056	MatK_390f / MatK_1326r	CGATCTATTCATTCAATATTTC / TCTAGCACACGAAAGTCGAAGT	Dendrobium	Dendrobium dantaniense	936
2055	MatK_390f / MatK_1326r	CGATCTATTCATTCAATATTTC / TCTAGCACACGAAAGTCGAAGT	Dendrobium	Dendrobium delacourii	936
2054	MatK_390f / MatK_1326r	CGATCTATTCATTCAATATTTC / TCTAGCACACGAAAGTCGAAGT	Dendrobium	Dendrobium densiflorum	936
2053	MatK_390f / MatK_1326r	CGATCTATTCATTCAATATTTC / TCTAGCACACGAAAGTCGAAGT	Dendrobium	Dendrobium dickasonii	936
2052	MatK_390f / MatK_1326r	CGATCTATTCATTCAATATTTC / TCTAGCACACGAAAGTCGAAGT	Dendrobium	Dendrobium dixanthum	936
2051	MatK_390f / MatK_1326r	CGATCTATTCATTCAATATTTC / TCTAGCACACGAAAGTCGAAGT	Dendrobium	Dendrobium dixonianum	936
2050	MatK_390f / MatK_1326r	CGATCTATTCATTCAATATTTC / TCTAGCACACGAAAGTCGAAGT	Dendrobium	Dendrobium elliottianum	936
2049	MatK_390f / MatK_1326r	CGATCTATTCATTCAATATTTC / TCTAGCACACGAAAGTCGAAGT	Dendrobium	Dendrobium exile	936
2048	MatK_390f / MatK_1326r	CGATCTATTCATTCAATATTTC / TCTAGCACACGAAAGTCGAAGT	Dendrobium	Dendrobium falconeri	936
2047	MatK_390f / MatK_1326r	CGATCTATTCATTCAATATTTC / TCTAGCACACGAAAGTCGAAGT	Dendrobium	Dendrobium farmeri	936
2046	MatK_390f / MatK_1326r	CGATCTATTCATTCAATATTTC / TCTAGCACACGAAAGTCGAAGT	Dendrobium	Dendrobium findlayanum	936
2045	MatK_390f / MatK_1326r	CGATCTATTCATTCAATATTTC / TCTAGCACACGAAAGTCGAAGT	Dendrobium	Dendrobium formosum	936
2044	MatK_390f / MatK_1326r	CGATCTATTCATTCAATATTTC / TCTAGCACACGAAAGTCGAAGT	Dendrobium	Dendrobium friedericksianum	936
2043	MatK_390f / MatK_1326r	CGATCTATTCATTCAATATTTC / TCTAGCACACGAAAGTCGAAGT	Dendrobium	Dendrobium fytchianum	936
2042	MatK_390f / MatK_1326r	CGATCTATTCATTCAATATTTC / TCTAGCACACGAAAGTCGAAGT	Dendrobium	Dendrobium gregulus	936
2041	MatK_390f / MatK_1326r	CGATCTATTCATTCAATATTTC / TCTAGCACACGAAAGTCGAAGT	Dendrobium	Dendrobium griffithianum	936
2040	MatK_390f / MatK_1326r	CGATCTATTCATTCAATATTTC / TCTAGCACACGAAAGTCGAAGT	Dendrobium	Dendrobium harveyanum	936
2039	MatK_390f / MatK_1326r	CGATCTATTCATTCAATATTTC / TCTAGCACACGAAAGTCGAAGT	Dendrobium	Dendrobium heterocarpum	936
2128	MatK_390f / MatK_1326r	CGATCTATTCATTCAATATTTC / TCTAGCACACGAAAGTCGAAGT	Dendrobium	Dendrobium huoshanense	936
2038	MatK_390f / MatK_1326r	CGATCTATTCATTCAATATTTC / TCTAGCACACGAAAGTCGAAGT	Dendrobium	Dendrobium jenkinsii	936
2037	MatK_390f / MatK_1326r	CGATCTATTCATTCAATATTTC / TCTAGCACACGAAAGTCGAAGT	Dendrobium	Dendrobium keithii	936
2036	MatK_390f / MatK_1326r	CGATCTATTCATTCAATATTTC / TCTAGCACACGAAAGTCGAAGT	Dendrobium	Dendrobium kentrophyllum	936
2035	MatK_390f / MatK_1326r	CGATCTATTCATTCAATATTTC / TCTAGCACACGAAAGTCGAAGT	Dendrobium	Dendrobium lamyaiae	936
2034	MatK_390f / MatK_1326r	CGATCTATTCATTCAATATTTC / TCTAGCACACGAAAGTCGAAGT	Dendrobium	Dendrobium leonis	936
1631	MatK_390f / MatK_1326r	CGATCTATTCATTCAATATTTC / TCTAGCACACGAAAGTCGAAGT	Dendrobium	Dendrobium libingtaoi	936
2033	MatK_390f / MatK_1326r	CGATCTATTCATTCAATATTTC / TCTAGCACACGAAAGTCGAAGT	Dendrobium	Dendrobium linawianum	936
2032	MatK_390f / MatK_1326r	CGATCTATTCATTCAATATTTC / TCTAGCACACGAAAGTCGAAGT	Dendrobium	Dendrobium lindleyi	936
2031	MatK_390f / MatK_1326r	CGATCTATTCATTCAATATTTC / TCTAGCACACGAAAGTCGAAGT	Dendrobium	Dendrobium lituiflorum	936
2030	MatK_390f / MatK_1326r	CGATCTATTCATTCAATATTTC / TCTAGCACACGAAAGTCGAAGT	Dendrobium	Dendrobium loddigesii	936
2280	MatK_390f / MatK_1326r	CGATCTATTCATTCAATATTTC / TCTAGCACACGAAAGTCGAAGT	Dendrobium	Dendrobium luoi	936
2230	MatK_390f / MatK_1326r	CGATCTATTCATTCAATATTTC / TCTAGCACACGAAAGTCGAAGT	Dendrobium	Dendrobium maguanense	936
2029	MatK_390f / MatK_1326r	CGATCTATTCATTCAATATTTC / TCTAGCACACGAAAGTCGAAGT	Dendrobium	Dendrobium moschatum	936
1906	MatK_390f / MatK_1326r	CGATCTATTCATTCAATATTTC / TCTAGCACACGAAAGTCGAAGT	Dendrobium	Dendrobium nobile	936
2028	MatK_390f / MatK_1326r	CGATCTATTCATTCAATATTTC / TCTAGCACACGAAAGTCGAAGT	Dendrobium	Dendrobium oligophyllum	936
2027	MatK_390f / MatK_1326r	CGATCTATTCATTCAATATTTC / TCTAGCACACGAAAGTCGAAGT	Dendrobium	Dendrobium palpebrae	936
2026	MatK_390f / MatK_1326r	CGATCTATTCATTCAATATTTC / TCTAGCACACGAAAGTCGAAGT	Dendrobium	Dendrobium parishii	936
2025	MatK_390f / MatK_1326r	CGATCTATTCATTCAATATTTC / TCTAGCACACGAAAGTCGAAGT	Dendrobium	Dendrobium peguanum	936
2024	MatK_390f / MatK_1326r	CGATCTATTCATTCAATATTTC / TCTAGCACACGAAAGTCGAAGT	Dendrobium	Dendrobium pendulum	936
2023	MatK_390f / MatK_1326r	CGATCTATTCATTCAATATTTC / TCTAGCACACGAAAGTCGAAGT	Dendrobium	Dendrobium plicatile	936
2022	MatK_390f / MatK_1326r	CGATCTATTCATTCAATATTTC / TCTAGCACACGAAAGTCGAAGT	Dendrobium	Dendrobium polyanthum	936
2021	MatK_390f / MatK_1326r	CGATCTATTCATTCAATATTTC / TCTAGCACACGAAAGTCGAAGT	Dendrobium	Dendrobium pulchellum	936
2020	MatK_390f / MatK_1326r	CGATCTATTCATTCAATATTTC / TCTAGCACACGAAAGTCGAAGT	Dendrobium	Dendrobium sanguinolentum	936
2019	MatK_390f / MatK_1326r	CGATCTATTCATTCAATATTTC / TCTAGCACACGAAAGTCGAAGT	Dendrobium	Dendrobium senile	936
1947	MatK_390f / MatK_1326r	CGATCTATTCATTCAATATTTC / TCTAGCACACGAAAGTCGAAGT	Dendrobium	Dendrobium sp.	936
2018	MatK_390f / MatK_1326r	CGATCTATTCATTCAATATTTC / TCTAGCACACGAAAGTCGAAGT	Dendrobium	Dendrobium sukhakulii	936
2017	MatK_390f / MatK_1326r	CGATCTATTCATTCAATATTTC / TCTAGCACACGAAAGTCGAAGT	Dendrobium	Dendrobium sulcatum	936
2016	MatK_390f / MatK_1326r	CGATCTATTCATTCAATATTTC / TCTAGCACACGAAAGTCGAAGT	Dendrobium	Dendrobium tortile	936
2015	MatK_390f / MatK_1326r	CGATCTATTCATTCAATATTTC / TCTAGCACACGAAAGTCGAAGT	Dendrobium	Dendrobium trigonopus	936
2014	MatK_390f / MatK_1326r	CGATCTATTCATTCAATATTTC / TCTAGCACACGAAAGTCGAAGT	Dendrobium	Dendrobium trinervium	936
2013	MatK_390f / MatK_1326r	CGATCTATTCATTCAATATTTC / TCTAGCACACGAAAGTCGAAGT	Dendrobium	Dendrobium williamsonii	936
2281	MatK_390f / MatK_1326r	CGATCTATTCATTCAATATTTC / TCTAGCACACGAAAGTCGAAGT	Dendrobium	Dendrobium zhenghuoense	936
1752	MatK_390f / MatK_1326r	CGATCTATTCATTCAATATTTC / TCTAGCACACGAAAGTCGAAGT	Dendrolirium	Dendrolirium lasiopetalum	936
2010	MatK_390f / MatK_1326r	CGATCTATTCATTCAATATTTC / TCTAGCACACGAAAGTCGAAGT	Dendrolirium	Dendrolirium lasiopetalum	942
1806	MatK_390f / MatK_1326r	CGATCTATTCATTCAATATTTC / TCTAGCACACGAAAGTCGAAGT	Diaphananthe	Diaphananthe aff.	927
1807	MatK_390f / MatK_1326r	CGATCTATTCATTCAATATTTC / TCTAGCACACGAAAGTCGAAGT	Diaphananthe	Diaphananthe bidens	936
1853	MatK_390f / MatK_1326r	CGATCTATTCATTCAATATTTC / TCTAGCACACGAAAGTCGAAGT	Diaphananthe	Diaphananthe bueae	936
1767	MatK_390f / MatK_1326r	CGATCTATTCATTCAATATTTC / TCTAGCACACGAAAGTCGAAGT	Diaphananthe	Diaphananthe cf.	936
1743	MatK_390f / MatK_1326r	CGATCTATTCATTCAATATTTC / TCTAGCACACGAAAGTCGAAGT	Diaphananthe	Diaphananthe fragrantissima	936
1854	MatK_390f / MatK_1326r	CGATCTATTCATTCAATATTTC / TCTAGCACACGAAAGTCGAAGT	Diaphananthe	Diaphananthe ichneumonea	936
1825	MatK_390f / MatK_1326r	CGATCTATTCATTCAATATTTC / TCTAGCACACGAAAGTCGAAGT	Diaphananthe	Diaphananthe lecomtei	936
1744	MatK_390f / MatK_1326r	CGATCTATTCATTCAATATTTC / TCTAGCACACGAAAGTCGAAGT	Diaphananthe	Diaphananthe lorifolia	936
1765	MatK_390f / MatK_1326r	CGATCTATTCATTCAATATTTC / TCTAGCACACGAAAGTCGAAGT	Diaphananthe	Diaphananthe rohrii	936
1779	MatK_390f / MatK_1326r	CGATCTATTCATTCAATATTTC / TCTAGCACACGAAAGTCGAAGT	Diaphananthe	Diaphananthe sarcophylla	936
1788	MatK_390f / MatK_1326r	CGATCTATTCATTCAATATTTC / TCTAGCACACGAAAGTCGAAGT	Diaphananthe	Diaphananthe sarcorhynchoides	936
1850	MatK_390f / MatK_1326r	CGATCTATTCATTCAATATTTC / TCTAGCACACGAAAGTCGAAGT	Diaphananthe	Diaphananthe vesicata	936
2256	MatK_390f / MatK_1326r	CGATCTATTCATTCAATATTTC / TCTAGCACACGAAAGTCGAAGT	Didiciea	Didiciea cunninghamii	936
2012	MatK_390f / MatK_1326r	CGATCTATTCATTCAATATTTC / TCTAGCACACGAAAGTCGAAGT	Diploprora	Diploprora championii	936
2011	MatK_390f / MatK_1326r	CGATCTATTCATTCAATATTTC / TCTAGCACACGAAAGTCGAAGT	Diploprora	Diploprora truncata	936
1958	MatK_390f / MatK_1326r	CGATCTATTCATTCAATATTTC / TCTAGCACACGAAAGTCGAAGT	Disporum	Disporum sessile	936
1957	MatK_390f / MatK_1326r	CGATCTATTCATTCAATATTTC / TCTAGCACACGAAAGTCGAAGT	Disporum	Disporum smilacinum	936
1841	MatK_390f / MatK_1326r	CGATCTATTCATTCAATATTTC / TCTAGCACACGAAAGTCGAAGT	Dolabrifolia	Dolabrifolia aporoides	936
1864	MatK_390f / MatK_1326r	CGATCTATTCATTCAATATTTC / TCTAGCACACGAAAGTCGAAGT	Dolabrifolia	Dolabrifolia bancoensis	936
1860	MatK_390f / MatK_1326r	CGATCTATTCATTCAATATTTC / TCTAGCACACGAAAGTCGAAGT	Dolabrifolia	Dolabrifolia biteaui	936
1843	MatK_390f / MatK_1326r	CGATCTATTCATTCAATATTTC / TCTAGCACACGAAAGTCGAAGT	Dolabrifolia	Dolabrifolia cf.	936
1886	MatK_390f / MatK_1326r	CGATCTATTCATTCAATATTTC / TCTAGCACACGAAAGTCGAAGT	Dossinia	Dossinia marmorata	936
1809	MatK_390f / MatK_1326r	CGATCTATTCATTCAATATTTC / TCTAGCACACGAAAGTCGAAGT	Eichlerangraecum	Eichlerangraecum birrimense	936
1768	MatK_390f / MatK_1326r	CGATCTATTCATTCAATATTTC / TCTAGCACACGAAAGTCGAAGT	Eichlerangraecum	Eichlerangraecum eichlerianum	936
1757	MatK_390f / MatK_1326r	CGATCTATTCATTCAATATTTC / TCTAGCACACGAAAGTCGAAGT	Encyclia	Encyclia tampensis	936
2254	MatK_390f / MatK_1326r	CGATCTATTCATTCAATATTTC / TCTAGCACACGAAAGTCGAAGT	Ephippianthus	Ephippianthus sachalinensis	936
2255	MatK_390f / MatK_1326r	CGATCTATTCATTCAATATTTC / TCTAGCACACGAAAGTCGAAGT	Ephippianthus	Ephippianthus sawadanus	936
2157	MatK_390f / MatK_1326r	CGATCTATTCATTCAATATTTC / TCTAGCACACGAAAGTCGAAGT	Epiblastus	Epiblastus basalis	936
2156	MatK_390f / MatK_1326r	CGATCTATTCATTCAATATTTC / TCTAGCACACGAAAGTCGAAGT	Epiblastus	Epiblastus ornithidioides	936
1940	MatK_390f / MatK_1326r	CGATCTATTCATTCAATATTTC / TCTAGCACACGAAAGTCGAAGT	Epidendrum	Epidendrum cinnabarinum	936
1938	MatK_390f / MatK_1326r	CGATCTATTCATTCAATATTTC / TCTAGCACACGAAAGTCGAAGT	Epidendrum	Epidendrum fulgens	936
1755	MatK_390f / MatK_1326r	CGATCTATTCATTCAATATTTC / TCTAGCACACGAAAGTCGAAGT	Epidendrum	Epidendrum magnoliae	936
1945	MatK_390f / MatK_1326r	CGATCTATTCATTCAATATTTC / TCTAGCACACGAAAGTCGAAGT	Epidendrum	Epidendrum orchidiflorum	936
[truncated: 16,110 more rows]

## Sheet: rbcl&matK
Primer code	Forward/Reverce	5'-3'
rbcLa-F	F	ATGTCACCACAAACAGAGACTAAAGC
rbcLr590	R	AGTCCACCGCGTAGACATTCAT
rbcLa-rev	R	GTAAAATCAAGTCCACCRCG
rbcLajf634R	R	GAAACGGTCTCTCCAACGCAT
rbcL724R	R	TCGCATGTACCTGCAGTAGC
matK2.1a	F	ATCCATCTGGAAATCTTAGTTC
matK2.1F	F	CCTATCCATCTGGAAATCTTAG
matK_1R_kim	F	ACCCAGTCCATCTGGAAATCTTGGTCC
MatK_390f	F	CGATCTATTCATTCAATATTTC
MatK_Xf	F	TAATTTACGATCAATTCATTC
MatK-3FKIM-r	R	CGTACAGTACTTTTGTGTTTACGAG
MatK_1326r	R	TCTAGCACACGAAAGTCGAAGT
MatK_5r	R	GTTCTAGCACAAGAAAGTCG
matK3.2	R	CTTCCTCTGTAAAGAATTC

## Sheet: other loci- Univ.primers
Primers code	Primer sequences 5' - 3'	Approx..product length, bp	Amplified region	Reference
ITS-p5/ITS-u4	F-CCTTATCAYTTAGAGGAAGGAG; R-RGTTTCTTTTCCTCCGCTTA	700-800	nuclear genome,ITS -region	doi: 10.1111/1755-0998.12438
ITS-p5/ITS-u2	F-CCTTATCAYTTAGAGGAAGGAG; R-GCGTTCAAAGAYTCGATGRTTC	No data	nuclear genome,ITS -region	doi: 10.1111/1755-0998.12438
ITS-p3/ITS-u4	F-YGACTCTCGGCAACGGATA; R-RGTTTCTTTTCCTCCGCTTA	410-480	nuclear genome,ITS -region	doi: 10.1111/1755-0998.12438
23S,4.5S/ 5S	F-tctcctccgacttccctag; R-accatgaacgaggaaaggc	400-430	chloroplast genome	doi: 10.1134/S1022795411090079
16S	F-attgcgtcgttgtgcctgg; R-gatacgttgttaggtgctcc	350-370	chloroplast genome	doi: 10.1134/S1022795411090079
petB / D	F-tagggggaattacacttac; R-cattaacatgaatacggcag	490-500	chloroplast genome	doi: 10.1134/S1022795411090079
rpl23 / rpl2.l	F-gaagaagcttgtacagtttgg; R-tttacttacggcgacgaag	490-500	chloroplast genome	doi: 10.1134/S1022795411090079
rpl2 intron	F-attgagttcagtagttcctc; R-ccaaactgtacaagcttcttc	430-520	chloroplast genome	doi: 10.1134/S1022795411090079
rpoC1 intron	F-gagtaacatgaagctcag; R-gtttcctttcatccggct	540-670	chloroplast genome	doi: 10.1134/S1022795411090079
trnK intron	F-gtctacatcatcggtagag; R-caacccaatcgctcttttg	430-500	chloroplast genome	doi: 10.1134/S1022795411090079
trnE-UUC/trnT-GUU	F-TCCTGAACCACTAGACGATG; R-ATGGCGTTACTCTACCACTG	834	chloroplast genome	https://doi.org/10.1186/s12864-021-07427-2

## Sheet: ITS-p5,ITS-u4
Primer pair 1
	Sequence (5'->3')	Length	Tm	GC%	Self complementarity	Self 3' complementarity
Forward primer	CCTTATCACTTAGAGGAAGGAG	22	54.81	45.45	5	2
Reverse primer	AGTTTCTTTTCCTCCGCTTA	20	54.59	40	2	2
Products on target templates
>OZ251950.1 Gulsonia nodulosa genome assembly, chromosome: 7
product length = 1984
Forward primer 1 CCTTATCACTTAGAGGAAGGAG 22
Template 38419968 ...................... 38419989
Reverse primer 1 AGTTTCTTTTCCTCCGCTTA 20
Template 38421951 .................... 38421932
product length = 1983
Forward primer 1 CCTTATCACTTAGAGGAAGGAG 22
Template 38397968 ...................... 38397989
Reverse primer 1 AGTTTCTTTTCCTCCGCTTA 20
Template 38399950 .................... 38399931
product length = 1534
Forward primer 1 CCTTATCACTTAGAGGAAGGAG 22
Template 38380254 ...................... 38380275
Reverse primer 1 AGTTTCTTTTCCTCCGCTTA 20
Template 38381787 .................... 38381768
product length = 1984
Forward primer 1 CCTTATCACTTAGAGGAAGGAG 22
Template 8092 ...................... 8071
Reverse primer 1 AGTTTCTTTTCCTCCGCTTA 20
Template 6109 .................... 6128
>OZ251954.1 Gulsonia nodulosa genome assembly, chromosome: 11
product length = 1983
Forward primer 1 CCTTATCACTTAGAGGAAGGAG 22
Template 96204 ...................... 96183
Reverse primer 1 AGTTTCTTTTCCTCCGCTTA 20
Template 94222 .................... 94241
>OZ022201.1 Prunus dulcis genome assembly, chromosome: 5
product length = 741
Forward primer 1 CCTTATCACTTAGAGGAAGGAG 22
Template 7104587 ...................... 7104566
Reverse primer 1 AGTTTCTTTTCCTCCGCTTA 20
Template 7103847 .................... 7103866
product length = 645
Forward primer 1 CCTTATCACTTAGAGGAAGGAG 22
Template 7117132 ........T............. 7117111
Reverse primer 1 AGTTTCTTTTCCTCCGCTTA 20
Template 7116488 .................... 7116507
>OW569316.1 Mercurialis annua genome assembly, chromosome: LG6
product length = 749
Forward primer 1 CCTTATCACTTAGAGGAAGGAG 22
Template 17923564 ...................... 17923543
Reverse primer 1 AGTTTCTTTTCCTCCGCTTA 20
Template 17922816 .................... 17922835
product length = 402
Forward primer 1 CCTTATCACTTAGAGGAAGGAG 22
Template 17965954 ........T............. 17965975
Reverse primer 1 AGTTTCTTTTCCTCCGCTTA 20
Template 17966355 .................... 17966336
product length = 749
Forward primer 1 CCTTATCACTTAGAGGAAGGAG 22
Template 17956073 ........T............. 17956094
Reverse primer 1 AGTTTCTTTTCCTCCGCTTA 20
Template 17956821 .................... 17956802
product length = 749
Forward primer 1 CCTTATCACTTAGAGGAAGGAG 22
Template 17946478 ........T............. 17946499
Reverse primer 1 AGTTTCTTTTCCTCCGCTTA 20
Template 17947226 .................... 17947207
product length = 749
Forward primer 1 CCTTATCACTTAGAGGAAGGAG 22
Template 16284558 ........T............. 16284579
Reverse primer 1 AGTTTCTTTTCCTCCGCTTA 20
Template 16285306 .................... 16285287
product length = 749
Forward primer 1 CCTTATCACTTAGAGGAAGGAG 22
Template 16271276 ........T............. 16271297
Reverse primer 1 AGTTTCTTTTCCTCCGCTTA 20
Template 16272024 .................... 16272005
product length = 749
Forward primer 1 CCTTATCACTTAGAGGAAGGAG 22
Template 16251518 ........T............. 16251539
Reverse primer 1 AGTTTCTTTTCCTCCGCTTA 20
Template 16252266 .................... 16252247
product length = 749
Forward primer 1 CCTTATCACTTAGAGGAAGGAG 22
Template 16240361 ........T............. 16240382
Reverse primer 1 AGTTTCTTTTCCTCCGCTTA 20
Template 16241109 .................... 16241090
product length = 749
Forward primer 1 CCTTATCACTTAGAGGAAGGAG 22
Template 16229282 ........T............. 16229303
Reverse primer 1 AGTTTCTTTTCCTCCGCTTA 20
Template 16230030 .................... 16230011
product length = 749
Forward primer 1 CCTTATCACTTAGAGGAAGGAG 22
Template 16218186 ........T............. 16218207
Reverse primer 1 AGTTTCTTTTCCTCCGCTTA 20
Template 16218934 .................... 16218915
product length = 749
Forward primer 1 CCTTATCACTTAGAGGAAGGAG 22
Template 16207145 ........T............. 16207166
Reverse primer 1 AGTTTCTTTTCCTCCGCTTA 20
Template 16207893 .................... 16207874
product length = 749
Forward primer 1 CCTTATCACTTAGAGGAAGGAG 22
Template 16196121 ........T............. 16196142
Reverse primer 1 AGTTTCTTTTCCTCCGCTTA 20
Template 16196869 .................... 16196850
product length = 749
Forward primer 1 CCTTATCACTTAGAGGAAGGAG 22
Template 16185062 ........T............. 16185083
Reverse primer 1 AGTTTCTTTTCCTCCGCTTA 20
Template 16185810 .................... 16185791
product length = 749
Forward primer 1 CCTTATCACTTAGAGGAAGGAG 22
Template 16174016 ........T............. 16174037
Reverse primer 1 AGTTTCTTTTCCTCCGCTTA 20
Template 16174764 .................... 16174745
product length = 749
Forward primer 1 CCTTATCACTTAGAGGAAGGAG 22
Template 16162954 ........T............. 16162975
Reverse primer 1 AGTTTCTTTTCCTCCGCTTA 20
Template 16163702 .................... 16163683
product length = 749
Forward primer 1 CCTTATCACTTAGAGGAAGGAG 22
Template 16151893 ........T............. 16151914
Reverse primer 1 AGTTTCTTTTCCTCCGCTTA 20
Template 16152641 .................... 16152622
product length = 749
Forward primer 1 CCTTATCACTTAGAGGAAGGAG 22
Template 16140786 ........T............. 16140807
Reverse primer 1 AGTTTCTTTTCCTCCGCTTA 20
Template 16141534 .................... 16141515
product length = 749
Forward primer 1 CCTTATCACTTAGAGGAAGGAG 22
Template 16129676 ........T............. 16129697
Reverse primer 1 AGTTTCTTTTCCTCCGCTTA 20
Template 16130424 .................... 16130405
product length = 749
Forward primer 1 CCTTATCACTTAGAGGAAGGAG 22
Template 19667593 ........T............. 19667572
Reverse primer 1 AGTTTCTTTTCCTCCGCTTA 20
Template 19666845 .................... 19666864
product length = 749
Forward primer 1 CCTTATCACTTAGAGGAAGGAG 22
Template 19656500 ........T............. 19656479
Reverse primer 1 AGTTTCTTTTCCTCCGCTTA 20
Template 19655752 .................... 19655771
product length = 749
Forward primer 1 CCTTATCACTTAGAGGAAGGAG 22
Template 19616810 ........T............. 19616789
Reverse primer 1 AGTTTCTTTTCCTCCGCTTA 20
Template 19616062 .................... 19616081
product length = 749
Forward primer 1 CCTTATCACTTAGAGGAAGGAG 22
Template 19607577 ........T............. 19607556
Reverse primer 1 AGTTTCTTTTCCTCCGCTTA 20
Template 19606829 .................... 19606848
product length = 749
Forward primer 1 CCTTATCACTTAGAGGAAGGAG 22
Template 19598391 ........T............. 19598370
Reverse primer 1 AGTTTCTTTTCCTCCGCTTA 20
Template 19597643 .................... 19597662
product length = 749
Forward primer 1 CCTTATCACTTAGAGGAAGGAG 22
Template 19573632 ........T............. 19573611
Reverse primer 1 AGTTTCTTTTCCTCCGCTTA 20
Template 19572884 .................... 19572903
product length = 749
Forward primer 1 CCTTATCACTTAGAGGAAGGAG 22
Template 19564717 ........T............. 19564696
Reverse primer 1 AGTTTCTTTTCCTCCGCTTA 20
Template 19563969 .................... 19563988
product length = 749
Forward primer 1 CCTTATCACTTAGAGGAAGGAG 22
Template 19554377 ........T............. 19554356
Reverse primer 1 AGTTTCTTTTCCTCCGCTTA 20
Template 19553629 .................... 19553648
product length = 749
Forward primer 1 CCTTATCACTTAGAGGAAGGAG 22
Template 19543241 ........T............. 19543220
Reverse primer 1 AGTTTCTTTTCCTCCGCTTA 20
Template 19542493 .................... 19542512
product length = 749
Forward primer 1 CCTTATCACTTAGAGGAAGGAG 22
Template 19532180 ........T............. 19532159
Reverse primer 1 AGTTTCTTTTCCTCCGCTTA 20
Template 19531432 .................... 19531451
product length = 749
Forward primer 1 CCTTATCACTTAGAGGAAGGAG 22
Template 19521071 ........T............. 19521050
Reverse primer 1 AGTTTCTTTTCCTCCGCTTA 20
Template 19520323 .................... 19520342
product length = 749
Forward primer 1 CCTTATCACTTAGAGGAAGGAG 22
Template 19508916 ........T............. 19508895
Reverse primer 1 AGTTTCTTTTCCTCCGCTTA 20
Template 19508168 .................... 19508187
product length = 747
Forward primer 1 CCTTATCACTTAGAGGAAGGAG 22
Template 19497828 ........T............. 19497807
Reverse primer 1 AGTTTCTTTTCCTCCGCTTA 20
Template 19497082 .................... 19497101
product length = 749
Forward primer 1 CCTTATCACTTAGAGGAAGGAG 22
Template 19486827 ........T............. 19486806
Reverse primer 1 AGTTTCTTTTCCTCCGCTTA 20
Template 19486079 .................... 19486098
product length = 749
Forward primer 1 CCTTATCACTTAGAGGAAGGAG 22
Template 19480464 ........T............. 19480443
Reverse primer 1 AGTTTCTTTTCCTCCGCTTA 20
Template 19479716 .................... 19479735
product length = 749
Forward primer 1 CCTTATCACTTAGAGGAAGGAG 22
Template 17913943 ........T............. 17913922
Reverse primer 1 AGTTTCTTTTCCTCCGCTTA 20
Template 17913195 .................... 17913214
product length = 749
Forward primer 1 CCTTATCACTTAGAGGAAGGAG 22
Template 17904122 ........T............. 17904101
Reverse primer 1 AGTTTCTTTTCCTCCGCTTA 20
Template 17903374 .................... 17903393
product length = 749
Forward primer 1 CCTTATCACTTAGAGGAAGGAG 22
Template 17883765 ........T............. 17883744
Reverse primer 1 AGTTTCTTTTCCTCCGCTTA 20
Template 17883017 .................... 17883036
product length = 402
Forward primer 1 CCTTATCACTTAGAGGAAGGAG 22
Template 17873682 ........T............. 17873661
Reverse primer 1 AGTTTCTTTTCCTCCGCTTA 20
Template 17873281 .................... 17873300
product length = 749
Forward primer 1 CCTTATCACTTAGAGGAAGGAG 22
Template 19638942 ........T............. 19638921
Reverse primer 1 AGTTTCTTTTCCTCCGCTTA 20
Template 19638194 ...............A.... 19638213
product length = 749
Forward primer 1 CCTTATCACTTAGAGGAAGGAG 22
Template 19627927 ........T............. 19627906
Reverse primer 1 AGTTTCTTTTCCTCCGCTTA 20
Template 19627179 ...............A.... 19627198
>HM765770.1 Cruoriaceae sp. LC-2010 clone contig02333 microsatellite sequence
product length = 774
Forward primer 1 CCTTATCACTTAGAGGAAGGAG 22
Template 5610 ...................... 5589
Reverse primer 1 AGTTTCTTTTCCTCCGCTTA 20
Template 4837 .................... 4856
>MT373696.1 Akashiwo sanguinea strain AYR20082019-3A6 small subunit ribosomal RNA gene, partial sequence; internal transcribed spacer 1, 5.8S ribosomal RNA gene, and internal transcribed spacer 2, complete sequence; and large subunit ribosomal RNA gene, partial sequence
product length = 797
Forward primer 1 CCTTATCACTTAGAGGAAGGAG 22
Template 1714 ...................... 1735
Reverse primer 1 AGTTTCTTTTCCTCCGCTTA 20
Template 2510 .................... 2491
>MK595741.1 Paramecium multimicronucleatum strain US_Bl 16I1 small subunit ribosomal RNA gene, partial sequence; internal transcribed spacer 1, 5.8S ribosomal RNA gene, and internal transcribed spacer 2, complete sequence; and large subunit ribosomal RNA gene, partial sequence
product length = 563
Forward primer 1 CCTTATCACTTAGAGGAAGGAG 22
Template 1664 ...................... 1685
Reverse primer 1 AGTTTCTTTTCCTCCGCTTA 20
Template 2226 .................... 2207
>MN319493.1 Scrippsiella sp. isolate JKG44-46 small subunit ribosomal RNA gene, partial sequence; internal transcribed spacer 1, 5.8S ribosomal RNA gene, and internal transcribed spacer 2, complete sequence; and large subunit ribosomal RNA gene, partial sequence
product length = 700
Forward primer 1 CCTTATCACTTAGAGGAAGGAG 22
Template 1715 ...................... 1736
Reverse primer 1 AGTTTCTTTTCCTCCGCTTA 20
Template 2414 .................... 2395
>MN319492.1 Scrippsiella sp. isolate JKG44-19 small subunit ribosomal RNA gene, partial sequence; internal transcribed spacer 1, 5.8S ribosomal RNA gene, and internal transcribed spacer 2, complete sequence; and large subunit ribosomal RNA gene, partial sequence
product length = 700
Forward primer 1 CCTTATCACTTAGAGGAAGGAG 22
Template 1715 ...................... 1736
Reverse primer 1 AGTTTCTTTTCCTCCGCTTA 20
Template 2414 .................... 2395
>MN319491.1 Scrippsiella sp. isolate JKG22-14 small subunit ribosomal RNA gene, partial sequence; internal transcribed spacer 1, 5.8S ribosomal RNA gene, and internal transcribed spacer 2, complete sequence; and large subunit ribosomal RNA gene, partial sequence
product length = 700
Forward primer 1 CCTTATCACTTAGAGGAAGGAG 22
Template 1720 ...................... 1741
Reverse primer 1 AGTTTCTTTTCCTCCGCTTA 20
Template 2419 .................... 2400
>MN319490.1 Scrippsiella sp. isolate JKG44-43 small subunit ribosomal RNA gene, partial sequence; internal transcribed spacer 1, 5.8S ribosomal RNA gene, and internal transcribed spacer 2, complete sequence; and large subunit ribosomal RNA gene, partial sequence
product length = 700
Forward primer 1 CCTTATCACTTAGAGGAAGGAG 22
Template 1715 ...................... 1736
Reverse primer 1 AGTTTCTTTTCCTCCGCTTA 20
Template 2414 .................... 2395
>MN319489.1 Scrippsiella sp. isolate JKG22-10 small subunit ribosomal RNA gene, partial sequence; internal transcribed spacer 1, 5.8S ribosomal RNA gene, and internal transcribed spacer 2, complete sequence; and large subunit ribosomal RNA gene, partial sequence
product length = 700
Forward primer 1 CCTTATCACTTAGAGGAAGGAG 22
Template 1723 ...................... 1744
Reverse primer 1 AGTTTCTTTTCCTCCGCTTA 20
Template 2422 .................... 2403
>MK053635.1 Scrippsiella masanensis strain SMMS1807 small subunit ribosomal RNA gene, partial sequence; internal transcribed spacer 1, 5.8S ribosomal RNA gene, and internal transcribed spacer 2, complete sequence; and large subunit ribosomal RNA gene, partial sequence
product length = 707
Forward primer 1 CCTTATCACTTAGAGGAAGGAG 22
Template 717 ...................... 738
Reverse primer 1 AGTTTCTTTTCCTCCGCTTA 20
Template 1423 .................... 1404
>OZ251974.1 Gulsonia nodulosa genome assembly, chromosome: 31
product length = 1978
Forward primer 1 CCTTATCACTTAGAGGAAGGAG 22
Template 22088676 ...................... 22088697
Reverse primer 1 AGTTTCTTTTCCTCCGCTTA 20
Template 22090653 .................... 22090634
>OZ251973.1 Gulsonia nodulosa genome assembly, chromosome: 30
product length = 1985
Forward primer 1 CCTTATCACTTAGAGGAAGGAG 22
Template 22701758 ...................... 22701779
Reverse primer 1 AGTTTCTTTTCCTCCGCTTA 20
Template 22703742 .................... 22703723
>MH714498.1 Scrippsiella masanensis strain SMMS0908 small subunit ribosomal RNA gene, partial sequence; internal transcribed spacer 1, 5.8S ribosomal RNA gene, and internal transcribed spacer 2, complete sequence; and large subunit ribosomal RNA gene, partial sequence
product length = 707
Forward primer 1 CCTTATCACTTAGAGGAAGGAG 22
Template 1683 ...................... 1704
Reverse primer 1 AGTTTCTTTTCCTCCGCTTA 20
Template 2389 .................... 2370
>ON491179.1 Prorocentrum nux strain UTEX1008 small subunit ribosomal RNA gene, partial sequence; internal transcribed spacer 1, 5.8S ribosomal RNA gene, and internal transcribed spacer 2, complete sequence; and large subunit ribosomal RNA gene, partial sequence
product length = 696
Forward primer 1 CCTTATCACTTAGAGGAAGGAG 22
Template 1664 ...................... 1685
Reverse primer 1 AGTTTCTTTTCCTCCGCTTA 20
Template 2359 .................... 2340
>MH185950.1 Paramecium primaurelia strain CyL4-1 small subunit ribosomal RNA gene, partial sequence; internal transcribed spacer 1, 5.8S ribosomal RNA gene, and internal transcribed spacer 2, complete sequence; and large subunit ribosomal RNA gene, partial sequence
product length = 563
Forward primer 1 CCTTATCACTTAGAGGAAGGAG 22
Template 1665 ...................... 1686
Reverse primer 1 AGTTTCTTTTCCTCCGCTTA 20
Template 2227 .................... 2208
>PQ508261.1 Prorocentrum nux isolate AGSB0131 small subunit ribosomal RNA gene, partial sequence; internal transcribed spacer 1, 5.8S ribosomal RNA gene, and internal transcribed spacer 2, complete sequence; and large subunit ribosomal RNA gene, partial sequence
product length = 696
Forward primer 1 CCTTATCACTTAGAGGAAGGAG 22
Template 1313 ...................... 1334
Reverse primer 1 AGTTTCTTTTCCTCCGCTTA 20
Template 2008 .................... 1989
>MG255427.2 Parvodinium trawinskii strain GeoM*753 small subunit ribosomal RNA gene, partial sequence; internal transcribed spacer 1, 5.8S ribosomal RNA gene, and internal transcribed spacer 2, complete sequence; and large subunit ribosomal RNA gene, partial sequence
product length = 714
Forward primer 1 CCTTATCACTTAGAGGAAGGAG 22
Template 1688 ...................... 1709
Reverse primer 1 AGTTTCTTTTCCTCCGCTTA 20
Template 2401 .................... 2382
>MG255426.2 Parvodinium mixtum strain GeoM*754 small subunit ribosomal RNA gene, partial sequence; internal transcribed spacer 1, 5.8S ribosomal RNA gene, and internal transcribed spacer 2, complete sequence; and large subunit ribosomal RNA gene, partial sequence
product length = 715
Forward primer 1 CCTTATCACTTAGAGGAAGGAG 22
Template 1690 ...................... 1711
Reverse primer 1 AGTTTCTTTTCCTCCGCTTA 20
Template 2404 .................... 2385
>MG255425.2 Parvodinium mixtum strain GeoM*720 small subunit ribosomal RNA gene, partial sequence; internal transcribed spacer 1, 5.8S ribosomal RNA gene, and internal transcribed spacer 2, complete sequence; and large subunit ribosomal RNA gene, partial sequence
product length = 715
Forward primer 1 CCTTATCACTTAGAGGAAGGAG 22
Template 1697 ...................... 1718
Reverse primer 1 AGTTTCTTTTCCTCCGCTTA 20
Template 2411 .................... 2392
>MG255424.2 Parvodinium mixtum var. remotum strain GeoM*717 small subunit ribosomal RNA gene, partial sequence; internal transcribed spacer 1, 5.8S ribosomal RNA gene, and internal transcribed spacer 2, complete sequence; and large subunit ribosomal RNA gene, partial sequence
product length = 715
Forward primer 1 CCTTATCACTTAGAGGAAGGAG 22
Template 1697 ...................... 1718
Reverse primer 1 AGTTTCTTTTCCTCCGCTTA 20
Template 2411 .................... 2392
>MG255423.2 Parvodinium mixtum strain GeoM*695 small subunit ribosomal RNA gene, partial sequence; internal transcribed spacer 1, 5.8S ribosomal RNA gene, and internal transcribed spacer 2, complete sequence; and large subunit ribosomal RNA gene, partial sequence
product length = 715
Forward primer 1 CCTTATCACTTAGAGGAAGGAG 22
Template 1691 ...................... 1712
Reverse primer 1 AGTTTCTTTTCCTCCGCTTA 20
Template 2405 .................... 2386
>PQ164971.1 Spirostomum yagiui isolate Sy_K5 small subunit ribosomal RNA gene, partial sequence; internal transcribed spacer 1, 5.8S ribosomal RNA gene, and internal transcribed spacer 2, complete sequence; and large subunit ribosomal RNA gene, partial sequence
product length = 387
Forward primer 1 CCTTATCACTTAGAGGAAGGAG 22
Template 1574 ...................... 1595
Reverse primer 1 AGTTTCTTTTCCTCCGCTTA 20
Template 1960 .................... 1941
>PQ164970.1 Spirostomum yagiui isolate Sy_K4 small subunit ribosomal RNA gene, partial sequence; internal transcribed spacer 1, 5.8S ribosomal RNA gene, and internal transcribed spacer 2, complete sequence; and large subunit ribosomal RNA gene, partial sequence
product length = 387
Forward primer 1 CCTTATCACTTAGAGGAAGGAG 22
Template 1587 ...................... 1608
Reverse primer 1 AGTTTCTTTTCCTCCGCTTA 20
Template 1973 .................... 1954
>PQ164969.1 Spirostomum yagiui isolate Sy_K3 small subunit ribosomal RNA gene, partial sequence; internal transcribed spacer 1, 5.8S ribosomal RNA gene, and internal transcribed spacer 2, complete sequence; and large subunit ribosomal RNA gene, partial sequence
product length = 387
Forward primer 1 CCTTATCACTTAGAGGAAGGAG 22
Template 1551 ...................... 1572
Reverse primer 1 AGTTTCTTTTCCTCCGCTTA 20
Template 1937 .................... 1918
>PQ164968.1 Spirostomum yagiui isolate Sy_K2 small subunit ribosomal RNA gene, partial sequence; internal transcribed spacer 1, 5.8S ribosomal RNA gene, and internal transcribed spacer 2, complete sequence; and large subunit ribosomal RNA gene, partial sequence
product length = 387
Forward primer 1 CCTTATCACTTAGAGGAAGGAG 22
Template 1590 ...................... 1611
Reverse primer 1 AGTTTCTTTTCCTCCGCTTA 20
Template 1976 .................... 1957
>PQ164967.1 Spirostomum yagiui isolate Sy_K1 small subunit ribosomal RNA gene, partial sequence; internal transcribed spacer 1, 5.8S ribosomal RNA gene, and internal transcribed spacer 2, complete sequence; and large subunit ribosomal RNA gene, partial sequence
product length = 387
Forward primer 1 CCTTATCACTTAGAGGAAGGAG 22
Template 1061 ...................... 1082
Reverse primer 1 AGTTTCTTTTCCTCCGCTTA 20
Template 1447 .................... 1428
>PQ164966.1 Spirostomum teres isolate St_K3 small subunit ribosomal RNA gene, partial sequence; internal transcribed spacer 1, 5.8S ribosomal RNA gene, and internal transcribed spacer 2, complete sequence; and large subunit ribosomal RNA gene, partial sequence
product length = 385
Forward primer 1 CCTTATCACTTAGAGGAAGGAG 22
Template 1584 ...................... 1605
Reverse primer 1 AGTTTCTTTTCCTCCGCTTA 20
Template 1968 .................... 1949
>PQ164965.1 Spirostomum teres isolate St_K1 small subunit ribosomal RNA gene, partial sequence; internal transcribed spacer 1, 5.8S ribosomal RNA gene, and internal transcribed spacer 2, complete sequence; and large subunit ribosomal RNA gene, partial sequence
product length = 385
Forward primer 1 CCTTATCACTTAGAGGAAGGAG 22
Template 1571 ...................... 1592
Reverse primer 1 AGTTTCTTTTCCTCCGCTTA 20
Template 1955 .................... 1936
>PQ164964.1 Spirostomum subtilis isolate Su_K1 small subunit ribosomal RNA gene, partial sequence; internal transcribed spacer 1, 5.8S ribosomal RNA gene, and internal transcribed spacer 2, complete sequence; and large subunit ribosomal RNA gene, partial sequence
product length = 391
Forward primer 1 CCTTATCACTTAGAGGAAGGAG 22
Template 1545 ...................... 1566
Reverse primer 1 AGTTTCTTTTCCTCCGCTTA 20
Template 1935 .................... 1916
>PQ164963.1 Spirostomum minus isolate Sm_K4 small subunit ribosomal RNA gene, partial sequence; internal transcribed spacer 1, 5.8S ribosomal RNA gene, and internal transcribed spacer 2, complete sequence; and large subunit ribosomal RNA gene, partial sequence
product length = 388
Forward primer 1 CCTTATCACTTAGAGGAAGGAG 22
Template 1572 ...................... 1593
Reverse primer 1 AGTTTCTTTTCCTCCGCTTA 20
Template 1959 .................... 1940
>PQ164962.1 Spirostomum minus isolate Sm_K3 small subunit ribosomal RNA gene, partial sequence; internal transcribed spacer 1, 5.8S ribosomal RNA gene, and internal transcribed spacer 2, complete sequence; and large subunit ribosomal RNA gene, partial sequence
product length = 388
Forward primer 1 CCTTATCACTTAGAGGAAGGAG 22
Template 1538 ...................... 1559
Reverse primer 1 AGTTTCTTTTCCTCCGCTTA 20
Template 1925 .................... 1906
>PQ164961.1 Spirostomum minus isolate Sm_K1 small subunit ribosomal RNA gene, partial sequence; internal transcribed spacer 1, 5.8S ribosomal RNA gene, and internal transcribed spacer 2, complete sequence; and large subunit ribosomal RNA gene, partial sequence
product length = 388
Forward primer 1 CCTTATCACTTAGAGGAAGGAG 22
Template 1540 ...................... 1561
Reverse primer 1 AGTTTCTTTTCCTCCGCTTA 20
Template 1927 .................... 1908
>PQ164960.1 Spirostomum cf. minus isolate Sm_K2 small subunit ribosomal RNA gene, partial sequence; internal transcribed spacer 1, 5.8S ribosomal RNA gene, and internal transcribed spacer 2, complete sequence; and large subunit ribosomal RNA gene, partial sequence
product length = 390
Forward primer 1 CCTTATCACTTAGAGGAAGGAG 22
Template 1547 ...................... 1568
Reverse primer 1 AGTTTCTTTTCCTCCGCTTA 20
Template 1936 .................... 1917
>PQ164959.1 Spirostomum ambiguum isolate Sa_K7 small subunit ribosomal RNA gene, partial sequence; internal transcribed spacer 1, 5.8S ribosomal RNA gene, and internal transcribed spacer 2, complete sequence; and large subunit ribosomal RNA gene, partial sequence
product length = 391
Forward primer 1 CCTTATCACTTAGAGGAAGGAG 22
Template 1600 ...................... 1621
Reverse primer 1 AGTTTCTTTTCCTCCGCTTA 20
Template 1990 .................... 1971
>PQ164958.1 Spirostomum ambiguum isolate Sa_K6 small subunit ribosomal RNA gene, partial sequence; internal transcribed spacer 1, 5.8S ribosomal RNA gene, and internal transcribed spacer 2, complete sequence; and large subunit ribosomal RNA gene, partial sequence
product length = 391
Forward primer 1 CCTTATCACTTAGAGGAAGGAG 22
Template 1586 ...................... 1607
Reverse primer 1 AGTTTCTTTTCCTCCGCTTA 20
Template 1976 .................... 1957
>PQ164957.1 Spirostomum ambiguum isolate Sa_K5 small subunit ribosomal RNA gene, partial sequence; internal transcribed spacer 1, 5.8S ribosomal RNA gene, and internal transcribed spacer 2, complete sequence; and large subunit ribosomal RNA gene, partial sequence
product length = 391
Forward primer 1 CCTTATCACTTAGAGGAAGGAG 22
Template 1604 ...................... 1625
Reverse primer 1 AGTTTCTTTTCCTCCGCTTA 20
Template 1994 .................... 1975
>PQ164956.1 Spirostomum ambiguum isolate Sa_K4 small subunit ribosomal RNA gene, partial sequence; internal transcribed spacer 1, 5.8S ribosomal RNA gene, and internal transcribed spacer 2, complete sequence; and large subunit ribosomal RNA gene, partial sequence
product length = 391
Forward primer 1 CCTTATCACTTAGAGGAAGGAG 22
Template 1542 ...................... 1563
Reverse primer 1 AGTTTCTTTTCCTCCGCTTA 20
Template 1932 .................... 1913
>PQ164955.1 Spirostomum ambiguum isolate Sa_K3 small subunit ribosomal RNA gene, partial sequence; internal transcribed spacer 1, 5.8S ribosomal RNA gene, and internal transcribed spacer 2, complete sequence; and large subunit ribosomal RNA gene, partial sequence
product length = 391
Forward primer 1 CCTTATCACTTAGAGGAAGGAG 22
Template 1571 ...................... 1592
Reverse primer 1 AGTTTCTTTTCCTCCGCTTA 20
Template 1961 .................... 1942
>PQ164953.1 Spirostomum ambiguum isolate Sa_K2 small subunit ribosomal RNA gene, partial sequence; internal transcribed spacer 1, 5.8S ribosomal RNA gene, and internal transcribed spacer 2, complete sequence; and large subunit ribosomal RNA gene, partial sequence
product length = 391
Forward primer 1 CCTTATCACTTAGAGGAAGGAG 22
Template 1600 ...................... 1621
Reverse primer 1 AGTTTCTTTTCCTCCGCTTA 20
Template 1990 .................... 1971
>OQ266882.1 Scrippsiella donghaiensis strain SDGJ1703 small subunit ribosomal RNA gene, partial sequence; internal transcribed spacer 1, 5.8S ribosomal RNA gene, and internal transcribed spacer 2, complete sequence; and large subunit ribosomal RNA gene, partial sequence
product length = 711
Forward primer 1 CCTTATCACTTAGAGGAAGGAG 22
Template 1651 ...................... 1672
Reverse primer 1 AGTTTCTTTTCCTCCGCTTA 20
Template 2361 .................... 2342
>OQ266790.1 Scrippsiella acuminata strain STGP9909 small subunit ribosomal RNA gene, partial sequence; internal transcribed spacer 1, 5.8S ribosomal RNA gene, and internal transcribed spacer 2, complete sequence; and large subunit ribosomal RNA gene, partial sequence
product length = 701
Forward primer 1 CCTTATCACTTAGAGGAAGGAG 22
Template 50 ...................... 71
Reverse primer 1 AGTTTCTTTTCCTCCGCTTA 20
Template 750 .................... 731
>PQ836316.1 Scrippsiella sp. isolate SSYS2406 small subunit ribosomal RNA gene, partial sequence; internal transcribed spacer 1, 5.8S ribosomal RNA gene, and internal transcribed spacer 2, complete sequence; and large subunit ribosomal RNA gene, partial sequence
product length = 700
Forward primer 1 CCTTATCACTTAGAGGAAGGAG 22
Template 1673 ...................... 1694
Reverse primer 1 AGTTTCTTTTCCTCCGCTTA 20
Template 2372 .................... 2353
>PQ645540.1 Heterocapsa rotundata isolate AGSB0419 small subunit ribosomal RNA gene, partial sequence; internal transcribed spacer 1, 5.8S ribosomal RNA gene, and internal transcribed spacer 2, complete sequence; and large subunit ribosomal RNA gene, partial sequence
product length = 725
Forward primer 1 CCTTATCACTTAGAGGAAGGAG 22
Template 1321 ...................... 1342
Reverse primer 1 AGTTTCTTTTCCTCCGCTTA 20
Template 2045 .................... 2026
>PQ645526.1 Heterocapsa rotundata isolate AGSB0396 small subunit ribosomal RNA gene, partial sequence; internal transcribed spacer 1, 5.8S ribosomal RNA gene, and internal transcribed spacer 2, complete sequence; and large subunit ribosomal RNA gene, partial sequence
product length = 725
Forward primer 1 CCTTATCACTTAGAGGAAGGAG 22
Template 1320 ...................... 1341
Reverse primer 1 AGTTTCTTTTCCTCCGCTTA 20
Template 2044 .................... 2025
>PQ645525.1 Heterocapsa rotundata isolate AGSB0395 small subunit ribosomal RNA gene, partial sequence; internal transcribed spacer 1, 5.8S ribosomal RNA gene, and internal transcribed spacer 2, complete sequence; and large subunit ribosomal RNA gene, partial sequence
product length = 725
Forward primer 1 CCTTATCACTTAGAGGAAGGAG 22
Template 1309 ...................... 1330
Reverse primer 1 AGTTTCTTTTCCTCCGCTTA 20
Template 2033 .................... 2014
>PQ645513.1 Heterocapsa rotundata isolate AGSB0370 small subunit ribosomal RNA gene, partial sequence; internal transcribed spacer 1, 5.8S ribosomal RNA gene, and internal transcribed spacer 2, complete sequence; and large subunit ribosomal RNA gene, partial sequence
product length = 725
Forward primer 1 CCTTATCACTTAGAGGAAGGAG 22
Template 1321 ...................... 1342
Reverse primer 1 AGTTTCTTTTCCTCCGCTTA 20
Template 2045 .................... 2026
>PQ645506.1 Heterocapsa rotundata isolate AGSB0359 small subunit ribosomal RNA gene, partial sequence; internal transcribed spacer 1, 5.8S ribosomal RNA gene, and internal transcribed spacer 2, complete sequence; and large subunit ribosomal RNA gene, partial sequence
product length = 725
Forward primer 1 CCTTATCACTTAGAGGAAGGAG 22
Template 1321 ...................... 1342
Reverse primer 1 AGTTTCTTTTCCTCCGCTTA 20
Template 2045 .................... 2026
>PQ645505.1 Heterocapsa rotundata isolate AGSB0358 small subunit ribosomal RNA gene, partial sequence; internal transcribed spacer 1, 5.8S ribosomal RNA gene, and internal transcribed spacer 2, complete sequence; and large subunit ribosomal RNA gene, partial sequence
product length = 725
Forward primer 1 CCTTATCACTTAGAGGAAGGAG 22
Template 1317 ...................... 1338
Reverse primer 1 AGTTTCTTTTCCTCCGCTTA 20
Template 2041 .................... 2022
>MK495365.1 Malva sylvestris cultivar TorbatHeidaied small subunit ribosomal RNA gene, partial sequence; internal transcribed spacer 1, 5.8S ribosomal RNA gene, and internal transcribed spacer 2, complete sequence; and large subunit ribosomal RNA gene, partial sequence
product length = 796
Forward primer 1 CCTTATCACTTAGAGGAAGGAG 22
Template 94 ...................... 115
Reverse primer 1 AGTTTCTTTTCCTCCGCTTA 20
Template 889 .................... 870
>KY129816.1 Polykrikos sp. EP-2016a isolate PQUA2 small subunit ribosomal RNA gene, partial sequence; internal transcribed spacer 1, 5.8S ribosomal RNA gene, and internal transcribed spacer 2, complete sequence; and large subunit ribosomal RNA gene, partial sequence
product length = 724
Forward primer 1 CCTTATCACTTAGAGGAAGGAG 22
Template 1689 ...................... 1710
Reverse primer 1 AGTTTCTTTTCCTCCGCTTA 20
Template 2412 .................... 2393
>KY129815.1 Polykrikos sp. EP-2016a isolate PQUA1 small subunit ribosomal RNA gene, partial sequence; internal transcribed spacer 1, 5.8S ribosomal RNA gene, and internal transcribed spacer 2, complete sequence; and large subunit ribosomal RNA gene, partial sequence
product length = 722
Forward primer 1 CCTTATCACTTAGAGGAAGGAG 22
Template 1652 ...................... 1673
Reverse primer 1 AGTTTCTTTTCCTCCGCTTA 20
Template 2373 .................... 2354
>KY129812.1 Islandinium minutum subsp. barbatum isolate IBARB3 small subunit ribosomal RNA gene, partial sequence; internal transcribed spacer 1, 5.8S ribosomal RNA gene, and internal transcribed spacer 2, complete sequence; and large subunit ribosomal RNA gene, partial sequence
product length = 703
Forward primer 1 CCTTATCACTTAGAGGAAGGAG 22
Template 1640 ...................... 1661
Reverse primer 1 AGTTTCTTTTCCTCCGCTTA 20
Template 2342 .................... 2323
>KY129811.1 Islandinium minutum subsp. barbatum isolate IBARB2 small subunit ribosomal RNA gene, partial sequence; internal transcribed spacer 1, 5.8S ribosomal RNA gene, and internal transcribed spacer 2, complete sequence; and large subunit ribosomal RNA gene, partial sequence
product length = 703
Forward primer 1 CCTTATCACTTAGAGGAAGGAG 22
Template 1655 ...................... 1676
Reverse primer 1 AGTTTCTTTTCCTCCGCTTA 20
Template 2357 .................... 2338
>KY129810.1 Islandinium minutum subsp. barbatum isolate IBARB1 small subunit ribosomal RNA gene, partial sequence; internal transcribed spacer 1, 5.8S ribosomal RNA gene, and internal transcribed spacer 2, complete sequence; and large subunit ribosomal RNA gene, partial sequence
product length = 703
Forward primer 1 CCTTATCACTTAGAGGAAGGAG 22
Template 1686 ...................... 1707
Reverse primer 1 AGTTTCTTTTCCTCCGCTTA 20
Template 2388 .................... 2369
>KY129809.1 Islandinium minutum isolate IMINLS2 small subunit ribosomal RNA gene, partial sequence; internal transcribed spacer 1, 5.8S ribosomal RNA gene, and internal transcribed spacer 2, complete sequence; and large subunit ribosomal RNA gene, partial sequence
product length = 703
Forward primer 1 CCTTATCACTTAGAGGAAGGAG 22
Template 1648 ...................... 1669
Reverse primer 1 AGTTTCTTTTCCTCCGCTTA 20
Template 2350 .................... 2331
>KY129808.1 Islandinium minutum isolate IMINLS1 small subunit ribosomal RNA gene, partial sequence; internal transcribed spacer 1, 5.8S ribosomal RNA gene, and internal transcribed spacer 2, complete sequence; and large subunit ribosomal RNA gene, partial sequence
product length = 703
Forward primer 1 CCTTATCACTTAGAGGAAGGAG 22
Template 1669 ...................... 1690
Reverse primer 1 AGTTTCTTTTCCTCCGCTTA 20
Template 2371 .................... 2352
>KY129807.1 Islandinium minutum isolate IMINCS2 small subunit ribosomal RNA gene, partial sequence; internal transcribed spacer 1, 5.8S ribosomal RNA gene, and internal transcribed spacer 2, complete sequence; and large subunit ribosomal RNA gene, partial sequence
product length = 703
Forward primer 1 CCTTATCACTTAGAGGAAGGAG 22
Template 1701 ...................... 1722
Reverse primer 1 AGTTTCTTTTCCTCCGCTTA 20
Template 2403 .................... 2384
>KY129806.1 Islandinium minutum isolate IMINCS1 small subunit ribosomal RNA gene, partial sequence; internal transcribed spacer 1, 5.8S ribosomal RNA gene, and internal transcribed spacer 2, complete sequence; and large subunit ribosomal RNA gene, partial sequence
product length = 703
Forward primer 1 CCTTATCACTTAGAGGAAGGAG 22
Template 1703 ...................... 1724
Reverse primer 1 AGTTTCTTTTCCTCCGCTTA 20
Template 2405 .................... 2386
>LR025746.1 uncultured ciliate genomic DNA sequence contains 18S rRNA gene, ITS1, 5.8S rRNA gene, ITS2, 28S rRNA gene, isolate 3ZS18
product length = 666
Forward primer 1 CCTTATCACTTAGAGGAAGGAG 22
Template 1627 ...................... 1648
Reverse primer 1 AGTTTCTTTTCCTCCGCTTA 20
Template 2292 .................... 2273
>PP061416.1 Parvodinium parvulum strain GeoM*699 small subunit ribosomal RNA gene, partial sequence; internal transcribed spacer 1, 5.8S ribosomal RNA gene, and internal transcribed spacer 2, complete sequence; and large subunit ribosomal RNA gene, partial sequence
product length = 715
Forward primer 1 CCTTATCACTTAGAGGAAGGAG 22
Template 1699 ...................... 1720
Reverse primer 1 AGTTTCTTTTCCTCCGCTTA 20
Template 2413 .................... 2394
>LC788755.1 Amphidoma fulgens NhAz721 genes for 18S rRNA, ITS1, 5.8S rRNA, ITS2, 28S rRNA, partial and complete sequence
product length = 741
Forward primer 1 CCTTATCACTTAGAGGAAGGAG 22
Template 1698 ...................... 1719
Reverse primer 1 AGTTTCTTTTCCTCCGCTTA 20
Template 2438 .................... 2419
>LC788754.1 Amphidoma fulgens SYAz720 genes for 18S rRNA, ITS1, 5.8S rRNA, ITS2, 28S rRNA, partial and complete sequence
product length = 721
Forward primer 1 CCTTATCACTTAGAGGAAGGAG 22
Template 1698 ...................... 1719
Reverse primer 1 AGTTTCTTTTCCTCCGCTTA 20
Template 2418 .................... 2399
>LC788753.1 Amphidoma fulgens SYAz719 genes for 18S rRNA, ITS1, 5.8S rRNA, ITS2, 28S rRNA, partial and complete sequence
product length = 723
Forward primer 1 CCTTATCACTTAGAGGAAGGAG 22
Template 1698 ...................... 1719
Reverse primer 1 AGTTTCTTTTCCTCCGCTTA 20
Template 2420 .................... 2401
>LC788752.1 Amphidoma fulgens NhAz555 genes for 18S rRNA, ITS1, 5.8S rRNA, ITS2, 28S rRNA, partial and complete sequence
product length = 741
Forward primer 1 CCTTATCACTTAGAGGAAGGAG 22
Template 1698 ...................... 1719
Reverse primer 1 AGTTTCTTTTCCTCCGCTTA 20
Template 2438 .................... 2419
>LC788751.1 Amphidoma fulgens NhAz554 genes for 18S rRNA, ITS1, 5.8S rRNA, ITS2, 28S rRNA, partial and complete sequence
product length = 741
Forward primer 1 CCTTATCACTTAGAGGAAGGAG 22
Template 1698 ...................... 1719
Reverse primer 1 AGTTTCTTTTCCTCCGCTTA 20
Template 2438 .................... 2419
>LC788750.1 Amphidoma fulgens NGAz685 genes for 18S rRNA, ITS1, 5.8S rRNA, ITS2, 28S rRNA, partial and complete sequence
product length = 731
Forward primer 1 CCTTATCACTTAGAGGAAGGAG 22
Template 1698 ...................... 1719
Reverse primer 1 AGTTTCTTTTCCTCCGCTTA 20
Template 2428 .................... 2409
>LC788749.1 Amphidoma fulgens ML489 genes for 18S rRNA, ITS1, 5.8S rRNA, ITS2, 28S rRNA, partial and complete sequence
product length = 731
Forward primer 1 CCTTATCACTTAGAGGAAGGAG 22
Template 1698 ...................... 1719
Reverse primer 1 AGTTTCTTTTCCTCCGCTTA 20
Template 2428 .................... 2409
>LC788746.1 Amphidoma fulgens LNoAm288 genes for 18S rRNA, ITS1, 5.8S rRNA, ITS2, 28S rRNA, partial and complete sequence
product length = 742
Forward primer 1 CCTTATCACTTAGAGGAAGGAG 22
Template 1698 ...................... 1719
Reverse primer 1 AGTTTCTTTTCCTCCGCTTA 20
Template 2439 .................... 2420
>MG255428.1 Parvodinium cf. umbonatum strain GeoM*795 small subunit ribosomal RNA gene, partial sequence; internal transcribed spacer 1, 5.8S ribosomal RNA gene, and internal transcribed spacer 2, complete sequence; and large subunit ribosomal RNA gene, partial sequence
product length = 708
Forward primer 1 CCTTATCACTTAGAGGAAGGAG 22
Template 1694 ...................... 1715
Reverse primer 1 AGTTTCTTTTCCTCCGCTTA 20
Template 2401 .................... 2382
>MG573198.1 Paramecium nephridiatum strain Sr 2-6 small subunit ribosomal RNA gene, partial sequence; internal transcribed spacer 1, 5.8S ribosomal RNA gene, and internal transcribed spacer 2, complete sequence; and large subunit ribosomal RNA gene, partial sequence
product length = 572
Forward primer 1 CCTTATCACTTAGAGGAAGGAG 22
Template 1666 ...................... 1687
Reverse primer 1 AGTTTCTTTTCCTCCGCTTA 20
Template 2237 .................... 2218
>MG573197.1 Paramecium pentaurelia strain Nr1-10 small subunit ribosomal RNA gene, partial sequence; internal transcribed spacer 1, 5.8S ribosomal RNA gene, and internal transcribed spacer 2, complete sequence; and large subunit ribosomal RNA gene, partial sequence
product length = 563
Forward primer 1 CCTTATCACTTAGAGGAAGGAG 22
Template 1665 ...................... 1686
Reverse primer 1 AGTTTCTTTTCCTCCGCTTA 20
Template 2227 .................... 2208
>MG573196.1 Paramecium primaurelia strain 16/IP 17-21 small subunit ribosomal RNA gene, partial sequence; internal transcribed spacer 1, 5.8S ribosomal RNA gene, and internal transcribed spacer 2, complete sequence; and large subunit ribosomal RNA gene, partial sequence
product length = 563
Forward primer 1 CCTTATCACTTAGAGGAAGGAG 22
Template 1665 ...................... 1686
Reverse primer 1 AGTTTCTTTTCCTCCGCTTA 20
Template 2227 .................... 2208
>MG573195.1 Paramecium primaurelia strain 16/IP 4-1 small subunit ribosomal RNA gene, partial sequence; internal transcribed spacer 1, 5.8S ribosomal RNA gene, and internal transcribed spacer 2, complete sequence; and large subunit ribosomal RNA gene, partial sequence
product length = 563
Forward primer 1 CCTTATCACTTAGAGGAAGGAG 22
Template 1665 ...................... 1686
Reverse primer 1 AGTTTCTTTTCCTCCGCTTA 20
Template 2227 .................... 2208
>MG573194.1 Paramecium primaurelia strain ThK-1 small subunit ribosomal RNA gene, partial sequence; internal transcribed spacer 1, 5.8S ribosomal RNA gene, and internal transcribed spacer 2, complete sequence; and large subunit ribosomal RNA gene, partial sequence
product length = 563
Forward primer 1 CCTTATCACTTAGAGGAAGGAG 22
Template 1665 ...................... 1686
Reverse primer 1 AGTTTCTTTTCCTCCGCTTA 20
Template 2227 .................... 2208
>KY996787.1 Palatinus apiculatus strain GeoM*762 small subunit ribosomal RNA gene, partial sequence; internal transcribed spacer 1, 5.8S ribosomal RNA gene, and internal transcribed spacer 2, complete sequence; and large subunit ribosomal RNA gene, partial sequence
product length = 698
Forward primer 1 CCTTATCACTTAGAGGAAGGAG 22
Template 1700 ...................... 1721
Reverse primer 1 AGTTTCTTTTCCTCCGCTTA 20
Template 2397 .................... 2378
>KY996784.1 Scrippsiella cf. erinaceus strain GeoB*554 small subunit ribosomal RNA gene, partial sequence; internal transcribed spacer 1, 5.8S ribosomal RNA gene, and internal transcribed spacer 2, complete sequence; and large subunit ribosomal RNA gene, partial sequence
product length = 701
Forward primer 1 CCTTATCACTTAGAGGAAGGAG 22
Template 1711 ...................... 1732
Reverse primer 1 AGTTTCTTTTCCTCCGCTTA 20
Template 2411 .................... 2392
>KY996783.1 Scrippsiella cf. erinaceus strain GeoB*552 small subunit ribosomal RNA gene, partial sequence; internal transcribed spacer 1, 5.8S ribosomal RNA gene, and internal transcribed spacer 2, complete sequence; and large subunit ribosomal RNA gene, partial sequence
product length = 701
Forward primer 1 CCTTATCACTTAGAGGAAGGAG 22
Template 1704 ...................... 1725
Reverse primer 1 AGTTTCTTTTCCTCCGCTTA 20
Template 2404 .................... 2385
>KY996782.1 Scrippsiella cf. erinaceus strain GeoB*551 small subunit ribosomal RNA gene, partial sequence; internal transcribed spacer 1, 5.8S ribosomal RNA gene, and internal transcribed spacer 2, complete sequence; and large subunit ribosomal RNA gene, partial sequence
product length = 701
Forward primer 1 CCTTATCACTTAGAGGAAGGAG 22
Template 1705 ...................... 1726
Reverse primer 1 AGTTTCTTTTCCTCCGCTTA 20
Template 2405 .................... 2386
>KY996780.1 Scrippsiella aff. acuminata strain GeoM*553 small subunit ribosomal RNA gene, partial sequence; internal transcribed spacer 1, 5.8S ribosomal RNA gene, and internal transcribed spacer 2, complete sequence; and large subunit ribosomal RNA gene, partial sequence
product length = 700
Forward primer 1 CCTTATCACTTAGAGGAAGGAG 22
Template 1706 ...................... 1727
Reverse primer 1 AGTTTCTTTTCCTCCGCTTA 20
Template 2405 .................... 2386
>KY996779.1 Scrippsiella aff. acuminata strain GeoM*549 small subunit ribosomal RNA gene, partial sequence; internal transcribed spacer 1, 5.8S ribosomal RNA gene, and internal transcribed spacer 2, complete sequence; and large subunit ribosomal RNA gene, partial sequence
product length = 700
Forward primer 1 CCTTATCACTTAGAGGAAGGAG 22
Template 1710 ...................... 1731
Reverse primer 1 AGTTTCTTTTCCTCCGCTTA 20
Template 2409 .................... 2390
>KY996770.1 Scrippsiella acuminata strain GeoB 255 small subunit ribosomal RNA gene, partial sequence; internal transcribed spacer 1, 5.8S ribosomal RNA gene, and internal transcribed spacer 2, complete sequence; and large subunit ribosomal RNA gene, partial sequence
product length = 701
Forward primer 1 CCTTATCACTTAGAGGAAGGAG 22
Template 296 ...................... 317
Reverse primer 1 AGTTTCTTTTCCTCCGCTTA 20
Template 996 .................... 977
>MG255422.3 Parvodinium marciniakii strain GeoM*709 small subunit ribosomal RNA gene, partial sequence; internal transcribed spacer 1, 5.8S ribosomal RNA gene, and internal transcribed spacer 2, complete sequence; and large subunit ribosomal RNA gene, partial sequence
product length = 702
Forward primer 1 CCTTATCACTTAGAGGAAGGAG 22
Template 1688 ...................... 1709
Reverse primer 1 AGTTTCTTTTCCTCCGCTTA 20
Template 2389 .................... 2370
>MG018200.1 Paramecium calkinsi strain CyL 1-24 small subunit ribosomal RNA gene, partial sequence; internal transcribed spacer 1, 5.8S ribosomal RNA gene, and internal transcribed spacer 2, complete sequence; and large subunit ribosomal RNA gene, partial sequence
product length = 540
Forward primer 1 CCTTATCACTTAGAGGAAGGAG 22
Template 1656 ...................... 1677
Reverse primer 1 AGTTTCTTTTCCTCCGCTTA 20
Template 2195 .................... 2176
>KY996811.1 Paramecium calkinsi strain CyL 8-33 small subunit ribosomal RNA gene, partial sequence; internal transcribed spacer 1, 5.8S ribosomal RNA gene, and internal transcribed spacer 2, complete sequence; and large subunit ribosomal RNA gene, partial sequence
product length = 540
Forward primer 1 CCTTATCACTTAGAGGAAGGAG 22
Template 1656 ...................... 1677
Reverse primer 1 AGTTTCTTTTCCTCCGCTTA 20
Template 2195 .................... 2176
>JN982374.3 Scrippsiella donghaiensis isolate D132 18S ribosomal RNA gene, partial sequence; internal transcribed spacer 1, 5.8S ribosomal RNA gene, and internal transcribed spacer 2, complete sequence; and large subunit ribosomal RNA gene, partial sequence
product length = 711
Forward primer 1 CCTTATCACTTAGAGGAAGGAG 22
Template 268 ...................... 289
Reverse primer 1 AGTTTCTTTTCCTCCGCTTA 20
Template 978 .................... 959
>KY693722.1 Durinskia oculata strain GeoM*662 small subunit ribosomal RNA gene, partial sequence; internal transcribed spacer 1, 5.8S ribosomal RNA gene, and internal transcribed spacer 2, complete sequence; and large subunit ribosomal RNA gene, partial sequence
product length = 671
Forward primer 1 CCTTATCACTTAGAGGAAGGAG 22
Template 1690 ...................... 1711
Reverse primer 1 AGTTTCTTTTCCTCCGCTTA 20
Template 2360 .................... 2341
>KX712111.1 Paramecium biaurelia isolate US_Bl 12I1 small subunit ribosomal RNA gene, partial sequence; internal transcribed spacer 1, 5.8S ribosomal RNA gene, and internal transcribed spacer 2, complete sequence; and large subunit ribosomal RNA gene, partial sequence; macronuclear
product length = 561
Forward primer 1 CCTTATCACTTAGAGGAAGGAG 22
Template 1665 ...................... 1686
Reverse primer 1 AGTTTCTTTTCCTCCGCTTA 20
Template 2225 .................... 2206
>KP462719.1 Scrippsiella sp. HJ-2013 18S ribosomal RNA gene, partial sequence; internal transcribed spacer 1, 5.8S ribosomal RNA gene, and internal transcribed spacer 2, complete sequence; and 28S ribosomal RNA gene, partial sequence
product length = 699
Forward primer 1 CCTTATCACTTAGAGGAAGGAG 22
Template 56 ...................... 77
Reverse primer 1 AGTTTCTTTTCCTCCGCTTA 20
Template 754 .................... 735
>KX669631.1 Paramecium chlorelligerum small subunit ribosomal RNA gene, partial sequence; internal transcribed spacer 1, 5.8S ribosomal RNA gene, and internal transcribed spacer 2, complete sequence; and large subunit ribosomal RNA gene, partial sequence
product length = 568
Forward primer 1 CCTTATCACTTAGAGGAAGGAG 22
Template 1670 ...................... 1691
Reverse primer 1 AGTTTCTTTTCCTCCGCTTA 20
Template 2237 .................... 2218
>KX669630.1 Paramecium chlorelligerum strain HSG2-12 small subunit ribosomal RNA gene, partial sequence; internal transcribed spacer 1, 5.8S ribosomal RNA gene, and internal transcribed spacer 2, complete sequence; and large subunit ribosomal RNA gene, partial sequence
product length = 568
Forward primer 1 CCTTATCACTTAGAGGAAGGAG 22
Template 1670 ...................... 1691
Reverse primer 1 AGTTTCTTTTCCTCCGCTTA 20
Template 2237 .................... 2218
>KX669629.1 Paramecium chlorelligerum strain HSG1-11 small subunit ribosomal RNA gene, partial sequence; internal transcribed spacer 1, 5.8S ribosomal RNA gene, and internal transcribed spacer 2, complete sequence; and large subunit ribosomal RNA gene, partial sequence
product length = 568
Forward primer 1 CCTTATCACTTAGAGGAAGGAG 22
Template 1670 ...................... 1691
Reverse primer 1 AGTTTCTTTTCCTCCGCTTA 20
Template 2237 .................... 2218
>KU729877.1 Paramecium biaurelia isolate US_Bl 15I1 18S ribosomal RNA gene, partial sequence; internal transcribed spacer 1, 5.8S ribosomal RNA gene, and internal transcribed spacer 2, complete sequence; and 28S ribosomal RNA gene, partial sequence
product length = 561
Forward primer 1 CCTTATCACTTAGAGGAAGGAG 22
Template 1665 ...................... 1686
Reverse primer 1 AGTTTCTTTTCCTCCGCTTA 20
Template 2225 .................... 2206
>KU729876.1 Paramecium biaurelia isolate US_Bl 11III1 18S ribosomal RNA gene, partial sequence; internal transcribed spacer 1, 5.8S ribosomal RNA gene, and internal transcribed spacer 2, complete sequence; and 28S ribosomal RNA gene, partial sequence
product length = 561
Forward primer 1 CCTTATCACTTAGAGGAAGGAG 22
Template 1665 ...................... 1686
Reverse primer 1 AGTTTCTTTTCCTCCGCTTA 20
Template 2225 .................... 2206
>KU525745.1 Spirostrombidium agathae isolate SW2013031801 small subunit ribosomal RNA gene, partial sequence; internal transcribed spacer 1, 5.8S ribosomal RNA gene, and internal transcribed spacer 2, complete sequence; and large subunit ribosomal RNA gene, partial sequence
product length = 605
Forward primer 1 CCTTATCACTTAGAGGAAGGAG 22
Template 1613 ...................... 1634
Reverse primer 1 AGTTTCTTTTCCTCCGCTTA 20
Template 2217 .................... 2198
>KM357282.1 Scrippsiella sp. HJ-2013 18S ribosomal RNA gene, partial sequence; internal transcribed spacer 1, 5.8S ribosomal RNA gene, and internal transcribed spacer 2, complete sequence; and 28S ribosomal RNA gene, partial sequence
product length = 699
Forward primer 1 CCTTATCACTTAGAGGAAGGAG 22
Template 1669 ...................... 1690
Reverse primer 1 AGTTTCTTTTCCTCCGCTTA 20
Template 2367 .................... 2348
>HQ729493.2 Scrippsiella acuminata isolate D319 small subunit ribosomal RNA gene, partial sequence; internal transcribed spacer 1, 5.8S ribosomal RNA gene, and internal transcribed spacer 2, complete sequence; and large subunit ribosomal RNA gene, partial sequence
product length = 701
Forward primer 1 CCTTATCACTTAGAGGAAGGAG 22
Template 260 ...................... 281
Reverse primer 1 AGTTTCTTTTCCTCCGCTTA 20
Template 960 .................... 941
>OY288285.1 Hibiscus tridactylites genome assembly, chromosome: 21
product length = 769
Forward primer 1 CCTTATCACTTAGAGGAAGGAG 22
Template 49484606 ...................... 49484627
Reverse primer 1 AGTTTCTTTTCCTCCGCTTA 20
Template 49485374 .................... 49485355
product length = 769
Forward primer 1 CCTTATCACTTAGAGGAAGGAG 22
Template 49763604 ........T............. 49763625
Reverse primer 1 AGTTTCTTTTCCTCCGCTTA 20
Template 49764372 .................... 49764353
product length = 769
Forward primer 1 CCTTATCACTTAGAGGAAGGAG 22
Template 49721845 ........T............. 49721866
Reverse primer 1 AGTTTCTTTTCCTCCGCTTA 20
Template 49722613 .................... 49722594
product length = 1458
Forward primer 1 CCTTATCACTTAGAGGAAGGAG 22
Template 49711235 ........T............. 49711256
Reverse primer 1 AGTTTCTTTTCCTCCGCTTA 20
Template 49712692 .................... 49712673
product length = 769
Forward primer 1 CCTTATCACTTAGAGGAAGGAG 22
Template 49692755 ........T............. 49692776
Reverse primer 1 AGTTTCTTTTCCTCCGCTTA 20
Template 49693523 .................... 49693504
product length = 769
Forward primer 1 CCTTATCACTTAGAGGAAGGAG 22
Template 49666050 ........T............. 49666071
Reverse primer 1 AGTTTCTTTTCCTCCGCTTA 20
Template 49666818 .................... 49666799
product length = 769
Forward primer 1 CCTTATCACTTAGAGGAAGGAG 22
Template 49596013 ........T............. 49596034
Reverse primer 1 AGTTTCTTTTCCTCCGCTTA 20
Template 49596781 .................... 49596762
product length = 769
Forward primer 1 CCTTATCACTTAGAGGAAGGAG 22
Template 49588205 ........T............. 49588226
Reverse primer 1 AGTTTCTTTTCCTCCGCTTA 20
Template 49588973 .................... 49588954
product length = 768
Forward primer 1 CCTTATCACTTAGAGGAAGGAG 22
Template 49557129 ........T............. 49557150
Reverse primer 1 AGTTTCTTTTCCTCCGCTTA 20
Template 49557896 .................... 49557877
product length = 769
Forward primer 1 CCTTATCACTTAGAGGAAGGAG 22
Template 49515854 ........T............. 49515875
Reverse primer 1 AGTTTCTTTTCCTCCGCTTA 20
Template 49516622 .................... 49516603
product length = 1623
Forward primer 1 CCTTATCACTTAGAGGAAGGAG 22
Template 49504742 ........T............. 49504763
Reverse primer 1 AGTTTCTTTTCCTCCGCTTA 20
Template 49506364 .................... 49506345
product length = 769
Forward primer 1 CCTTATCACTTAGAGGAAGGAG 22
Template 49430594 ........T............. 49430615
Reverse primer 1 AGTTTCTTTTCCTCCGCTTA 20
Template 49431362 .................... 49431343
product length = 769
Forward primer 1 CCTTATCACTTAGAGGAAGGAG 22
Template 49421166 ........T............. 49421187
Reverse primer 1 AGTTTCTTTTCCTCCGCTTA 20
Template 49421934 .................... 49421915
product length = 1694
Forward primer 1 CCTTATCACTTAGAGGAAGGAG 22
Template 49371410 ........T............. 49371431
Reverse primer 1 AGTTTCTTTTCCTCCGCTTA 20
Template 49373103 .................... 49373084
product length = 2755
Forward primer 1 CCTTATCACTTAGAGGAAGGAG 22
Template 49359119 ........T............. 49359140
Reverse primer 1 AGTTTCTTTTCCTCCGCTTA 20
Template 49361873 .................... 49361854
product length = 769
Forward primer 1 CCTTATCACTTAGAGGAAGGAG 22
Template 49359119 ........T............. 49359140
Reverse primer 1 AGTTTCTTTTCCTCCGCTTA 20
Template 49359887 .................... 49359868
product length = 767
Forward primer 1 CCTTATCACTTAGAGGAAGGAG 22
Template 49348692 ........T............. 49348713
Reverse primer 1 AGTTTCTTTTCCTCCGCTTA 20
Template 49349458 .................... 49349439
product length = 585
Forward primer 1 CCTTATCACTTAGAGGAAGGAG 22
Template 49341067 ........T............. 49341088
Reverse primer 1 AGTTTCTTTTCCTCCGCTTA 20
Template 49341651 .................... 49341632
product length = 737
Forward primer 1 CCTTATCACTTAGAGGAAGGAG 22
Template 49295710 ........T............. 49295731
Reverse primer 1 AGTTTCTTTTCCTCCGCTTA 20
Template 49296446 .................... 49296427
product length = 769
Forward primer 1 CCTTATCACTTAGAGGAAGGAG 22
Template 49248568 ........T............. 49248589
Reverse primer 1 AGTTTCTTTTCCTCCGCTTA 20
Template 49249336 .................... 49249317
product length = 769
Forward primer 1 CCTTATCACTTAGAGGAAGGAG 22
Template 49112182 ........T............. 49112203
Reverse primer 1 AGTTTCTTTTCCTCCGCTTA 20
Template 49112950 .................... 49112931
product length = 818
Forward primer 1 CCTTATCACTTAGAGGAAGGAG 22
Template 49103119 ........T............. 49103140
Reverse primer 1 AGTTTCTTTTCCTCCGCTTA 20
Template 49103936 .................... 49103917
product length = 818
Forward primer 1 CCTTATCACTTAGAGGAAGGAG 22
Template 49063047 ........T............. 49063068
Reverse primer 1 AGTTTCTTTTCCTCCGCTTA 20
Template 49063864 .................... 49063845
product length = 818
Forward primer 1 CCTTATCACTTAGAGGAAGGAG 22
Template 49035057 ........T............. 49035078
Reverse primer 1 AGTTTCTTTTCCTCCGCTTA 20
Template 49035874 .................... 49035855
product length = 769
Forward primer 1 CCTTATCACTTAGAGGAAGGAG 22
Template 48887494 ........T............. 48887473
Reverse primer 1 AGTTTCTTTTCCTCCGCTTA 20
Template 48886726 .................... 48886745
product length = 743
Forward primer 1 CCTTATCACTTAGAGGAAGGAG 22
Template 48845422 ........T............. 48845401
Reverse primer 1 AGTTTCTTTTCCTCCGCTTA 20
Template 48844680 .................... 48844699
product length = 817
Forward primer 1 CCTTATCACTTAGAGGAAGGAG 22
Template 48804977 ........T............. 48804956
Reverse primer 1 AGTTTCTTTTCCTCCGCTTA 20
Template 48804161 .................... 48804180
product length = 818
Forward primer 1 CCTTATCACTTAGAGGAAGGAG 22
Template 48776502 ........T............. 48776481
Reverse primer 1 AGTTTCTTTTCCTCCGCTTA 20
Template 48775685 .................... 48775704
product length = 818
Forward primer 1 CCTTATCACTTAGAGGAAGGAG 22
Template 48680432 ........T............. 48680411
Reverse primer 1 AGTTTCTTTTCCTCCGCTTA 20
Template 48679615 .................... 48679634
product length = 686
Forward primer 1 CCTTATCACTTAGAGGAAGGAG 22
Template 48670808 ........T............. 48670787
Reverse primer 1 AGTTTCTTTTCCTCCGCTTA 20
Template 48670123 .................... 48670142
product length = 818
Forward primer 1 CCTTATCACTTAGAGGAAGGAG 22
Template 48632795 ........T............. 48632774
Reverse primer 1 AGTTTCTTTTCCTCCGCTTA 20
Template 48631978 .................... 48631997
product length = 769
Forward primer 1 CCTTATCACTTAGAGGAAGGAG 22
Template 49732577 ........T............. 49732598
Reverse primer 1 AGTTTCTTTTCCTCCGCTTA 20
Template 49733345 ...............A.... 49733326
product length = 769
Forward primer 1 CCTTATCACTTAGAGGAAGGAG 22
Template 49411131 ........T............. 49411152
Reverse primer 1 AGTTTCTTTTCCTCCGCTTA 20
Template 49411899 ................A... 49411880
product length = 769
Forward primer 1 CCTTATCACTTAGAGGAAGGAG 22
Template 49192808 ........T............. 49192829
Reverse primer 1 AGTTTCTTTTCCTCCGCTTA 20
Template 49193576 T................... 49193557
product length = 1693
Forward primer 1 CCTTATCACTTAGAGGAAGGAG 22
Template 49181543 ........T............. 49181564
Reverse primer 1 AGTTTCTTTTCCTCCGCTTA 20
Template 49183235 ................T... 49183216
product length = 769
Forward primer 1 CCTTATCACTTAGAGGAAGGAG 22
Template 49127308 ........T............. 49127329
Reverse primer 1 AGTTTCTTTTCCTCCGCTTA 20
Template 49128076 ..............T..... 49128057
product length = 1692
Forward primer 1 CCTTATCACTTAGAGGAAGGAG 22
Template 49579128 T.......T............. 49579149
Reverse primer 1 AGTTTCTTTTCCTCCGCTTA 20
Template 49580819 .................... 49580800
product length = 3825
Forward primer 1 CCTTATCACTTAGAGGAAGGAG 22
Template 49606737 ........TG............ 49606758
Reverse primer 1 AGTTTCTTTTCCTCCGCTTA 20
Template 49610561 .................... 49610542
product length = 769
Forward primer 1 CCTTATCACTTAGAGGAAGGAG 22
Template 49320247 ........T.....T....... 49320268
Reverse primer 1 AGTTTCTTTTCCTCCGCTTA 20
Template 49321015 .................... 49320996
product length = 769
Forward primer 1 CCTTATCACTTAGAGGAAGGAG 22
Template 49171078 ........T.........A... 49171099
Reverse primer 1 AGTTTCTTTTCCTCCGCTTA 20
Template 49171846 .................... 49171827
product length = 769
Forward primer 1 CCTTATCACTTAGAGGAAGGAG 22
Template 48869681 ........T............. 48869660
Reverse primer 1 AGTTTCTTTTCCTCCGCTTA 20
Template 48868913 ..............T..... 48868932
product length = 706
Forward primer 1 CCTTATCACTTAGAGGAAGGAG 22
Template 48879950 ........T........T.... 48879929
Reverse primer 1 AGTTTCTTTTCCTCCGCTTA 20
Template 48879245 .................... 48879264
product length = 818
Forward primer 1 CCTTATCACTTAGAGGAAGGAG 22
Template 49082185 ..A.....T............. 49082206
Reverse primer 1 AGTTTCTTTTCCTCCGCTTA 20
Template 49083002 ...........A........ 49082983
product length = 769
Forward primer 1 CCTTATCACTTAGAGGAAGGAG 22
Template 49202754 .A......T............. 49202775
Reverse primer 1 AGTTTCTTTTCCTCCGCTTA 20
Template 49203522 ..............T..... 49203503
>ON506689.1 Hypnea cervicornis voucher FH 01159049 small subunit ribosomal RNA gene, partial sequence; internal transcribed spacer 1, 5.8S ribosomal RNA gene, and internal transcribed spacer 2, complete sequence; and large subunit ribosomal RNA gene, partial sequence
product length = 1289
Forward primer 1 CCTTATCACTTAGAGGAAGGAG 22
Template 1684 ...................... 1705
Reverse primer 1 AGTTTCTTTTCCTCCGCTTA 20
Template 2972 .................... 2953
>ON506688.1 Hypnea sp. GMLyra-2022a voucher FH 01159057 small subunit ribosomal RNA gene, partial sequence; internal transcribed spacer 1, 5.8S ribosomal RNA gene, and internal transcribed spacer 2, complete sequence; and large subunit ribosomal RNA gene, partial sequence
product length = 1295
Forward primer 1 CCTTATCACTTAGAGGAAGGAG 22
Template 1685 ...................... 1706
Reverse primer 1 AGTTTCTTTTCCTCCGCTTA 20
Template 2979 .................... 2960
>ON506687.1 Hypnea nidulans voucher FH 01159066 small subunit ribosomal RNA gene, partial sequence; internal transcribed spacer 1, 5.8S ribosomal RNA gene, and internal transcribed spacer 2, complete sequence; and large subunit ribosomal RNA gene, partial sequence
product length = 1293
Forward primer 1 CCTTATCACTTAGAGGAAGGAG 22
Template 1684 ...................... 1705
Reverse primer 1 AGTTTCTTTTCCTCCGCTTA 20
Template 2976 .................... 2957
>ON506686.1 Hypnea edeniana voucher P99 small subunit ribosomal RNA gene, partial sequence; internal transcribed spacer 1, 5.8S ribosomal RNA gene, and internal transcribed spacer 2, complete sequence; and large subunit ribosomal RNA gene, partial sequence
product length = 1157
Forward primer 1 CCTTATCACTTAGAGGAAGGAG 22
Template 1437 ...................... 1458
Reverse primer 1 AGTTTCTTTTCCTCCGCTTA 20
Template 2593 .................... 2574
>ON506685.1 Hypnea spinella voucher SPF 57446 small subunit ribosomal RNA gene, partial sequence; internal transcribed spacer 1, 5.8S ribosomal RNA gene, and internal transcribed spacer 2, complete sequence; and large subunit ribosomal RNA gene, partial sequence
product length = 1309
Forward primer 1 CCTTATCACTTAGAGGAAGGAG 22
Template 1686 ...................... 1707
Reverse primer 1 AGTTTCTTTTCCTCCGCTTA 20
Template 2994 .................... 2975
>ON506684.1 Hypnea flava voucher SPF 57477 small subunit ribosomal RNA gene, partial sequence; internal transcribed spacer 1, 5.8S ribosomal RNA gene, and internal transcribed spacer 2, complete sequence; and large subunit ribosomal RNA gene, partial sequence
product length = 1527
Forward primer 1 CCTTATCACTTAGAGGAAGGAG 22
Template 1686 ...................... 1707
Reverse primer 1 AGTTTCTTTTCCTCCGCTTA 20
Template 3212 .................... 3193
>ON506683.1 Hypnea pseudomusciformis voucher SPF 57526 small subunit ribosomal RNA gene, partial sequence; internal transcribed spacer 1, 5.8S ribosomal RNA gene, and internal transcribed spacer 2, complete sequence; and large subunit ribosomal RNA gene, partial sequence
product length = 1334
Forward primer 1 CCTTATCACTTAGAGGAAGGAG 22
Template 1684 ...................... 1705
Reverse primer 1 AGTTTCTTTTCCTCCGCTTA 20
Template 3017 .................... 2998
>ON506682.1 Hypnea musciformis voucher SPF 57594 small subunit ribosomal RNA gene, partial sequence; internal transcribed spacer 1, 5.8S ribosomal RNA gene, and internal transcribed spacer 2, complete sequence; and large subunit ribosomal RNA gene, partial sequence
product length = 1342
Forward primer 1 CCTTATCACTTAGAGGAAGGAG 22
Template 1684 ...................... 1705
Reverse primer 1 AGTTTCTTTTCCTCCGCTTA 20
Template 3025 .................... 3006
>ON506681.1 Hypnea caraibica voucher ALCB 118380 small subunit ribosomal RNA gene, partial sequence; internal transcribed spacer 1, 5.8S ribosomal RNA gene, and internal transcribed spacer 2, complete sequence; and large subunit ribosomal RNA gene, partial sequence
product length = 1345
Forward primer 1 CCTTATCACTTAGAGGAAGGAG 22
Template 1684 ...................... 1705
Reverse primer 1 AGTTTCTTTTCCTCCGCTTA 20
Template 3028 .................... 3009
>ON506680.1 Hypnea brasiliensis voucher ALCB 110358 small subunit ribosomal RNA gene, partial sequence; internal transcribed spacer 1, 5.8S ribosomal RNA gene, and internal transcribed spacer 2, complete sequence; and large subunit ribosomal RNA gene, partial sequence
product length = 1793
Forward primer 1 CCTTATCACTTAGAGGAAGGAG 22
Template 1688 ...................... 1709
Reverse primer 1 AGTTTCTTTTCCTCCGCTTA 20
Template 3480 .................... 3461
>ON506679.1 Hypnea cervicornis voucher P90 small subunit ribosomal RNA gene, partial sequence; internal transcribed spacer 1, 5.8S ribosomal RNA gene, and internal transcribed spacer 2, complete sequence; and large subunit ribosomal RNA gene, partial sequence
product length = 1250
Forward primer 1 CCTTATCACTTAGAGGAAGGAG 22
Template 1684 ...................... 1705
Reverse primer 1 AGTTTCTTTTCCTCCGCTTA 20
Template 2933 .................... 2914
>ON506678.1 Hypnea pseudomusciformis voucher ALCB 110417 small subunit ribosomal RNA gene, partial sequence; internal transcribed spacer 1, 5.8S ribosomal RNA gene, and internal transcribed spacer 2, complete sequence; and large subunit ribosomal RNA gene, partial sequence
product length = 1325
Forward primer 1 CCTTATCACTTAGAGGAAGGAG 22
Template 1684 ...................... 1705
Reverse primer 1 AGTTTCTTTTCCTCCGCTTA 20
Template 3008 .................... 2989
>ON506677.1 Hypnea edeniana voucher ALCB 110347 small subunit ribosomal RNA gene, partial sequence; internal transcribed spacer 1, 5.8S ribosomal RNA gene, and internal transcribed spacer 2, complete sequence; and large subunit ribosomal RNA gene, partial sequence
product length = 1337
Forward primer 1 CCTTATCACTTAGAGGAAGGAG 22
Template 1686 ...................... 1707
Reverse primer 1 AGTTTCTTTTCCTCCGCTTA 20
Template 3022 .................... 3003
>ON506676.1 Hypnea cornuta voucher ALCB 118374 small subunit ribosomal RNA gene, partial sequence; internal transcribed spacer 1, 5.8S ribosomal RNA gene, and internal transcribed spacer 2, complete sequence; and large subunit ribosomal RNA gene, partial sequence
product length = 1445
Forward primer 1 CCTTATCACTTAGAGGAAGGAG 22
Template 1684 ...................... 1705
Reverse primer 1 AGTTTCTTTTCCTCCGCTTA 20
Template 3128 .................... 3109
>ON506675.1 Hypnea cryptica voucher ALCB 110424 small subunit ribosomal RNA gene, partial sequence; internal transcribed spacer 1, 5.8S ribosomal RNA gene, and internal transcribed spacer 2, complete sequence; and large subunit ribosomal RNA gene, partial sequence
product length = 1450
Forward primer 1 CCTTATCACTTAGAGGAAGGAG 22
Template 1684 ...................... 1705
Reverse primer 1 AGTTTCTTTTCCTCCGCTTA 20
Template 3133 .................... 3114
>ON506672.1 Hypnea wynnei voucher SPF 57515 small subunit ribosomal RNA gene, partial sequence; internal transcribed spacer 1, 5.8S ribosomal RNA gene, and internal transcribed spacer 2, complete sequence; and large subunit ribosomal RNA gene, partial sequence
product length = 1281
Forward primer 1 CCTTATCACTTAGAGGAAGGAG 22
Template 1685 ...................... 1706
Reverse primer 1 AGTTTCTTTTCCTCCGCTTA 20
Template 2965 .................... 2946
>ON506670.1 Hypnea pseudomusciformis voucher ALCB 114369 small subunit ribosomal RNA gene, partial sequence; internal transcribed spacer 1, 5.8S ribosomal RNA gene, and internal transcribed spacer 2, complete sequence; and large subunit ribosomal RNA gene, partial sequence
product length = 1333
Forward primer 1 CCTTATCACTTAGAGGAAGGAG 22
Template 1684 ...................... 1705
Reverse primer 1 AGTTTCTTTTCCTCCGCTTA 20
Template 3016 .................... 2997
>ON506669.1 Hypnea brasiliensis voucher ALCB 118355 small subunit ribosomal RNA gene, partial sequence; internal transcribed spacer 1, 5.8S ribosomal RNA gene, and internal transcribed spacer 2, complete sequence; and large subunit ribosomal RNA gene, partial sequence
product length = 1792
Forward primer 1 CCTTATCACTTAGAGGAAGGAG 22
Template 1688 ...................... 1709
Reverse primer 1 AGTTTCTTTTCCTCCGCTTA 20
Template 3479 .................... 3460
>ON506667.1 Caulacanthus ustulatus voucher FH 00789248 small subunit ribosomal RNA gene, partial sequence; internal transcribed spacer 1, 5.8S ribosomal RNA gene, and internal transcribed spacer 2, complete sequence; and large subunit ribosomal RNA gene, partial sequence
product length = 1395
Forward primer 1 CCTTATCACTTAGAGGAAGGAG 22
Template 1689 ...................... 1710
Reverse primer 1 AGTTTCTTTTCCTCCGCTTA 20
Template 3083 .................... 3064
>ON506666.1 Catenella caespitosa voucher FH 00789173 small subunit ribosomal RNA gene, partial sequence; internal transcribed spacer 1, 5.8S ribosomal RNA gene, and internal transcribed spacer 2, complete sequence; and large subunit ribosomal RNA gene, partial sequence
product length = 1168
Forward primer 1 CCTTATCACTTAGAGGAAGGAG 22
Template 1697 ...................... 1718
Reverse primer 1 AGTTTCTTTTCCTCCGCTTA 20
Template 2864 .................... 2845
>ON506665.1 Chondrus crispus voucher FH 00788946 small subunit ribosomal RNA gene, partial sequence; internal transcribed spacer 1, 5.8S ribosomal RNA gene, and internal transcribed spacer 2, complete sequence; and large subunit ribosomal RNA gene, partial sequence
product length = 840
Forward primer 1 CCTTATCACTTAGAGGAAGGAG 22
Template 1688 ...................... 1709
Reverse primer 1 AGTTTCTTTTCCTCCGCTTA 20
Template 2527 .................... 2508
>OM955144.1 Parvodinium sp. isolate Bucaco small subunit ribosomal RNA gene, partial sequence; internal transcribed spacer 1, 5.8S ribosomal RNA gene, and internal transcribed spacer 2, complete sequence; and large subunit ribosomal RNA gene, partial sequence
product length = 714
Forward primer 1 CCTTATCACTTAGAGGAAGGAG 22
Template 1682 ...................... 1703
Reverse primer 1 AGTTTCTTTTCCTCCGCTTA 20
Template 2395 .................... 2376
>OM955145.1 Parvodinium elpatiewskyi isolate Ilhavo small subunit ribosomal RNA gene, partial sequence; internal transcribed spacer 1, 5.8S ribosomal RNA gene, and internal transcribed spacer 2, complete sequence; and large subunit ribosomal RNA gene, partial sequence
product length = 717
Forward primer 1 CCTTATCACTTAGAGGAAGGAG 22
Template 1682 ...................... 1703
Reverse primer 1 AGTTTCTTTTCCTCCGCTTA 20
Template 2398 .................... 2379
>OP912402.1 Pseudoblepharisma tenue isolate MG01 internal transcribed spacer region, partial sequence
product length = 387
Forward primer 1 CCTTATCACTTAGAGGAAGGAG 22
Template 1600 ...................... 1621
Reverse primer 1 AGTTTCTTTTCCTCCGCTTA 20
Template 1986 .................... 1967
>MK184565.1 Behuria comosa isolate T1724 small subunit ribosomal RNA gene, partial sequence; internal transcribed spacer 1, 5.8S ribosomal RNA gene, and internal transcribed spacer 2, complete sequence; and large subunit ribosomal RNA gene, partial sequence
product length = 769
Forward primer 1 CCTTATCACTTAGAGGAAGGAG 22
Template 1 ...................... 22
Reverse primer 1 AGTTTCTTTTCCTCCGCTTA 20
Template 769 .................... 750
>ON980537.1 Parvodinium cunningtonii var. inerme strain 1 small subunit ribosomal RNA gene, partial sequence; internal transcribed spacer 1, 5.8S ribosomal RNA gene, and internal transcribed spacer 2, complete sequence; and large subunit ribosomal RNA gene, partial sequence
product length = 694
Forward primer 1 CCTTATCACTTAGAGGAAGGAG 22
Template 1682 ...................... 1703
Reverse primer 1 AGTTTCTTTTCCTCCGCTTA 20
Template 2375 .................... 2356
>OP288117.1 Strombidium biarmatum isolate strom_cyst_01 small subunit ribosomal RNA gene, partial sequence; internal transcribed spacer 1, 5.8S ribosomal RNA gene, and internal transcribed spacer 2, complete sequence; and large subunit ribosomal RNA gene, partial sequence
product length = 586
Forward primer 1 CCTTATCACTTAGAGGAAGGAG 22
Template 1664 ...................... 1685
Reverse primer 1 AGTTTCTTTTCCTCCGCTTA 20
Template 2249 .................... 2230
>ON358395.1 Palatinus apiculatus strain Fd-02 small subunit ribosomal RNA gene, partial sequence; internal transcribed spacer 1, 5.8S ribosomal RNA gene, and internal transcribed spacer 2, complete sequence; and large subunit ribosomal RNA gene, partial sequence
product length = 698
Forward primer 1 CCTTATCACTTAGAGGAAGGAG 22
Template 1713 ...................... 1734
Reverse primer 1 AGTTTCTTTTCCTCCGCTTA 20
Template 2410 .................... 2391
>OM200755.1 Paramecium caudatum strain K5-2 small subunit ribosomal RNA gene, partial sequence; internal transcribed spacer 1, 5.8S ribosomal RNA gene, and internal transcribed spacer 2, complete sequence; and large subunit ribosomal RNA gene, partial sequence
product length = 564
Forward primer 1 CCTTATCACTTAGAGGAAGGAG 22
Template 1665 ...................... 1686
Reverse primer 1 AGTTTCTTTTCCTCCGCTTA 20
Template 2228 .................... 2209
>OM200754.1 Paramecium caudatum strain Or4-4 small subunit ribosomal RNA gene, partial sequence; internal transcribed spacer 1, 5.8S ribosomal RNA gene, and internal transcribed spacer 2, complete sequence; and large subunit ribosomal RNA gene, partial sequence
product length = 564
Forward primer 1 CCTTATCACTTAGAGGAAGGAG 22
Template 1665 ...................... 1686
Reverse primer 1 AGTTTCTTTTCCTCCGCTTA 20
Template 2228 .................... 2209
>OM200753.1 Paramecium lynni strain SP-1 small subunit ribosomal RNA gene, partial sequence; internal transcribed spacer 1, 5.8S ribosomal RNA gene, and internal transcribed spacer 2, complete sequence; and large subunit ribosomal RNA gene, partial sequence
product length = 564
Forward primer 1 CCTTATCACTTAGAGGAAGGAG 22
Template 1666 ...................... 1687
Reverse primer 1 AGTTTCTTTTCCTCCGCTTA 20
Template 2229 .................... 2210
>OM200752.1 Paramecium lynni strain PO16-1 small subunit ribosomal RNA gene, partial sequence; internal transcribed spacer 1, 5.8S ribosomal RNA gene, and internal transcribed spacer 2, complete sequence; and large subunit ribosomal RNA gene, partial sequence
product length = 564
Forward primer 1 CCTTATCACTTAGAGGAAGGAG 22
Template 1666 ...................... 1687
Reverse primer 1 AGTTTCTTTTCCTCCGCTTA 20
Template 2229 .................... 2210
>OM200751.1 Paramecium lynni strain SD11-9 small subunit ribosomal RNA gene, partial sequence; internal transcribed spacer 1, 5.8S ribosomal RNA gene, and internal transcribed spacer 2, complete sequence; and large subunit ribosomal RNA gene, partial sequence
product length = 564
Forward primer 1 CCTTATCACTTAGAGGAAGGAG 22
Template 1684 ...................... 1705
Reverse primer 1 AGTTTCTTTTCCTCCGCTTA 20
Template 2247 .................... 2228
>OM200750.1 Paramecium lynni strain HSG3-10 small subunit ribosomal RNA gene, partial sequence; internal transcribed spacer 1, 5.8S ribosomal RNA gene, and internal transcribed spacer 2, complete sequence; and large subunit ribosomal RNA gene, partial sequence
product length = 564
Forward primer 1 CCTTATCACTTAGAGGAAGGAG 22
Template 1684 ...................... 1705
Reverse primer 1 AGTTTCTTTTCCTCCGCTTA 20
Template 2247 .................... 2228
>OM200749.1 Paramecium lynni strain ShKm41 small subunit ribosomal RNA gene, partial sequence; internal transcribed spacer 1, 5.8S ribosomal RNA gene, and internal transcribed spacer 2, complete sequence; and large subunit ribosomal RNA gene, partial sequence
product length = 564
Forward primer 1 CCTTATCACTTAGAGGAAGGAG 22
Template 1666 ...................... 1687
Reverse primer 1 AGTTTCTTTTCCTCCGCTTA 20
Template 2229 .................... 2210
>OM200748.1 Paramecium fokini strain FCB10-1 small subunit ribosomal RNA gene, partial sequence; internal transcribed spacer 1, 5.8S ribosomal RNA gene, and internal transcribed spacer 2, complete sequence; and large subunit ribosomal RNA gene, partial sequence
product length = 563
Forward primer 1 CCTTATCACTTAGAGGAAGGAG 22
Template 1686 ...................... 1707
Reverse primer 1 AGTTTCTTTTCCTCCGCTTA 20
Template 2248 .................... 2229
>OM200747.1 Paramecium fokini strain PL4-1 small subunit ribosomal RNA gene, partial sequence; internal transcribed spacer 1, 5.8S ribosomal RNA gene, and internal transcribed spacer 2, complete sequence; and large subunit ribosomal RNA gene, partial sequence
product length = 563
Forward primer 1 CCTTATCACTTAGAGGAAGGAG 22
Template 1664 ...................... 1685
Reverse primer 1 AGTTTCTTTTCCTCCGCTTA 20
Template 2226 .................... 2207
>OM200746.1 Paramecium fokini strain PP-2 small subunit ribosomal RNA gene, partial sequence; internal transcribed spacer 1, 5.8S ribosomal RNA gene, and internal transcribed spacer 2, complete sequence; and large subunit ribosomal RNA gene, partial sequence
product length = 563
Forward primer 1 CCTTATCACTTAGAGGAAGGAG 22
Template 1664 ...................... 1685
Reverse primer 1 AGTTTCTTTTCCTCCGCTTA 20
Template 2226 .................... 2207
>OM200745.1 Paramecium fokini strain CyL3-21 small subunit ribosomal RNA gene, partial sequence; internal transcribed spacer 1, 5.8S ribosomal RNA gene, and internal transcribed spacer 2, complete sequence; and large subunit ribosomal RNA gene, partial sequence
product length = 563
Forward primer 1 CCTTATCACTTAGAGGAAGGAG 22
Template 1664 ...................... 1685
Reverse primer 1 AGTTTCTTTTCCTCCGCTTA 20
Template 2226 .................... 2207
>OM200743.1 Paramecium fokini strain SMM81-1 small subunit ribosomal RNA gene, partial sequence; internal transcribed spacer 1, 5.8S ribosomal RNA gene, and internal transcribed spacer 2, complete sequence; and large subunit ribosomal RNA gene, partial sequence
product length = 563
Forward primer 1 CCTTATCACTTAGAGGAAGGAG 22
Template 1664 ...................... 1685
Reverse primer 1 AGTTTCTTTTCCTCCGCTTA 20
Template 2226 .................... 2207
>OM200742.1 Paramecium multimicronucleatum strain ChP5-3 small subunit ribosomal RNA gene, partial sequence; internal transcribed spacer 1, 5.8S ribosomal RNA gene, and internal transcribed spacer 2, complete sequence; and large subunit ribosomal RNA gene, partial sequence
product length = 563
Forward primer 1 CCTTATCACTTAGAGGAAGGAG 22
Template 1664 ...................... 1685
Reverse primer 1 AGTTTCTTTTCCTCCGCTTA 20
Template 2226 .................... 2207
>OM200740.1 Paramecium multimicronucleatum strain SK6-3 small subunit ribosomal RNA gene, partial sequence; internal transcribed spacer 1, 5.8S ribosomal RNA gene, and internal transcribed spacer 2, complete sequence; and large subunit ribosomal RNA gene, partial sequence
product length = 563
Forward primer 1 CCTTATCACTTAGAGGAAGGAG 22
Template 1684 ...................... 1705
Reverse primer 1 AGTTTCTTTTCCTCCGCTTA 20
Template 2246 .................... 2227
>OM200739.1 Paramecium multimicronucleatum strain OmN-1 small subunit ribosomal RNA gene, partial sequence; internal transcribed spacer 1, 5.8S ribosomal RNA gene, and internal transcribed spacer 2, complete sequence; and large subunit ribosomal RNA gene, partial sequence
product length = 563
Forward primer 1 CCTTATCACTTAGAGGAAGGAG 22
Template 1664 ...................... 1685
Reverse primer 1 AGTTTCTTTTCCTCCGCTTA 20
Template 2226 .................... 2207
>OM200738.1 Paramecium multimicronucleatum strain Or4-3 small subunit ribosomal RNA gene, partial sequence; internal transcribed spacer 1, 5.8S ribosomal RNA gene, and internal transcribed spacer 2, complete sequence; and large subunit ribosomal RNA gene, partial sequence
product length = 563
Forward primer 1 CCTTATCACTTAGAGGAAGGAG 22
Template 1664 ...................... 1685
Reverse primer 1 AGTTTCTTTTCCTCCGCTTA 20
Template 2226 .................... 2207
>OM200737.1 Paramecium multimicronucleatum strain L72-1 small subunit ribosomal RNA gene, partial sequence; internal transcribed spacer 1, 5.8S ribosomal RNA gene, and internal transcribed spacer 2, complete sequence; and large subunit ribosomal RNA gene, partial sequence
product length = 563
Forward primer 1 CCTTATCACTTAGAGGAAGGAG 22
Template 1664 ...................... 1685
Reverse primer 1 AGTTTCTTTTCCTCCGCTTA 20
Template 2226 .................... 2207
>OM200736.1 Paramecium multimicronucleatum strain K4-2 small subunit ribosomal RNA gene, partial sequence; internal transcribed spacer 1, 5.8S ribosomal RNA gene, and internal transcribed spacer 2, complete sequence; and large subunit ribosomal RNA gene, partial sequence
product length = 563
Forward primer 1 CCTTATCACTTAGAGGAAGGAG 22
Template 1664 ...................... 1685
Reverse primer 1 AGTTTCTTTTCCTCCGCTTA 20
Template 2226 .................... 2207
>OM200735.1 Paramecium multimicronucleatum strain ChP10-2 small subunit ribosomal RNA gene, partial sequence; internal transcribed spacer 1, 5.8S ribosomal RNA gene, and internal transcribed spacer 2, complete sequence; and large subunit ribosomal RNA gene, partial sequence
product length = 563
Forward primer 1 CCTTATCACTTAGAGGAAGGAG 22
Template 1664 ...................... 1685
Reverse primer 1 AGTTTCTTTTCCTCCGCTTA 20
Template 2226 .................... 2207
>OM200734.1 Paramecium multimicronucleatum strain R51-6 small subunit ribosomal RNA gene, partial sequence; internal transcribed spacer 1, 5.8S ribosomal RNA gene, and internal transcribed spacer 2, complete sequence; and large subunit ribosomal RNA gene, partial sequence
product length = 563
Forward primer 1 CCTTATCACTTAGAGGAAGGAG 22
Template 1683 ...................... 1704
Reverse primer 1 AGTTTCTTTTCCTCCGCTTA 20
Template 2245 .................... 2226
>OM200733.1 Paramecium multimicronucleatum strain Thk-16 small subunit ribosomal RNA gene, partial sequence; internal transcribed spacer 1, 5.8S ribosomal RNA gene, and internal transcribed spacer 2, complete sequence; and large subunit ribosomal RNA gene, partial sequence
product length = 563
Forward primer 1 CCTTATCACTTAGAGGAAGGAG 22
Template 1664 ...................... 1685
Reverse primer 1 AGTTTCTTTTCCTCCGCTTA 20
Template 2226 .................... 2207
>OM200732.1 Paramecium multimicronucleatum strain MSA-5 small subunit ribosomal RNA gene, partial sequence; internal transcribed spacer 1, 5.8S ribosomal RNA gene, and internal transcribed spacer 2, complete sequence; and large subunit ribosomal RNA gene, partial sequence
product length = 563
Forward primer 1 CCTTATCACTTAGAGGAAGGAG 22
Template 1664 ...................... 1685
Reverse primer 1 AGTTTCTTTTCCTCCGCTTA 20
Template 2226 .................... 2207
>OM200731.1 Paramecium multimicronucleatum strain CyP5-3 small subunit ribosomal RNA gene, partial sequence; internal transcribed spacer 1, 5.8S ribosomal RNA gene, and internal transcribed spacer 2, complete sequence; and large subunit ribosomal RNA gene, partial sequence
product length = 563
Forward primer 1 CCTTATCACTTAGAGGAAGGAG 22
Template 1671 ...................... 1692
Reverse primer 1 AGTTTCTTTTCCTCCGCTTA 20
Template 2233 .................... 2214
>OU230529.1 Cinetochilum margaritaceum genomic DNA sequence contains ITS1, 5.8S rRNA gene, ITS2
product length = 666
Forward primer 1 CCTTATCACTTAGAGGAAGGAG 22
Template 1627 ...................... 1648
Reverse primer 1 AGTTTCTTTTCCTCCGCTTA 20
Template 2292 .................... 2273
>EU490149.1 Uncultured soil fungus clone Mesq_G05 18S ribosomal RNA gene, partial sequence; internal transcribed spacer 1, 5.8S ribosomal RNA gene, and internal transcribed spacer 2, complete sequence; and 28S ribosomal RNA gene, partial sequence
product length = 548
Forward primer 1 CCTTATCACTTAGAGGAAGGAG 22
Template 71 ...................... 92
Reverse primer 1 AGTTTCTTTTCCTCCGCTTA 20
Template 618 .................... 599
>OM095425.1 Scrippsiella sp. strain EBD small subunit ribosomal RNA gene, partial sequence; internal transcribed spacer 1, 5.8S ribosomal RNA gene, and internal transcribed spacer 2, complete sequence; and large subunit ribosomal RNA gene, partial sequence
product length = 701
Forward primer 1 CCTTATCACTTAGAGGAAGGAG 22
Template 1659 ...................... 1680
Reverse primer 1 AGTTTCTTTTCCTCCGCTTA 20
Template 2359 .................... 2340
>OM095423.1 Scrippsiella acuminata strain SMS small subunit ribosomal RNA gene, partial sequence; internal transcribed spacer 1, 5.8S ribosomal RNA gene, and internal transcribed spacer 2, complete sequence; and large subunit ribosomal RNA gene, partial sequence
product length = 701
Forward primer 1 CCTTATCACTTAGAGGAAGGAG 22
Template 105 ...................... 126
Reverse primer 1 AGTTTCTTTTCCTCCGCTTA 20
Template 805 .................... 786
>HG005132.1 Stoeckeria sp. SSSC09 genomic DNA containing 18S rRNA gene, ITS1, 5.8S rRNA gene, ITS2 and 28S rRNA gene, strain SSSC09
product length = 694
Forward primer 1 CCTTATCACTTAGAGGAAGGAG 22
Template 1687 ...................... 1708
Reverse primer 1 AGTTTCTTTTCCTCCGCTTA 20
Template 2380 .................... 2361
>HG939552.1 Spirostomum sp. Seef2 genomic DNA containing 18S rRNA gene, ITS1, 5.8S rRNA gene, ITS2, 28S rRNA gene, isolate Seef2
product length = 391
Forward primer 1 CCTTATCACTTAGAGGAAGGAG 22
Template 1635 ...................... 1656
Reverse primer 1 AGTTTCTTTTCCTCCGCTTA 20
Template 2025 .................... 2006
>HG939551.1 Spirostomum ambiguum genomic DNA containing 18S rRNA gene, ITS1, 5.8S rRNA gene, ITS2, 28S rRNA gene, isolate SS4-2
product length = 391
Forward primer 1 CCTTATCACTTAGAGGAAGGAG 22
Template 1635 ...................... 1656
Reverse primer 1 AGTTTCTTTTCCTCCGCTTA 20
Template 2025 .................... 2006
>HG939550.1 Spirostomum subtilis genomic DNA containing 18S rRNA gene, ITS1, 5.8S rRNA gene, ITS2, 28S rRNA gene, isolate Zur3
product length = 391
Forward primer 1 CCTTATCACTTAGAGGAAGGAG 22
Template 1635 ...................... 1656
Reverse primer 1 AGTTTCTTTTCCTCCGCTTA 20
Template 2025 .................... 2006
>HG939549.1 Spirostomum subtilis genomic DNA containing 18S rRNA gene, ITS1, 5.8S rRNA gene, ITS2, 28S rRNA gene, isolate SS4-1
product length = 391
Forward primer 1 CCTTATCACTTAGAGGAAGGAG 22
Template 1635 ...................... 1656
Reverse primer 1 AGTTTCTTTTCCTCCGCTTA 20
Template 2025 .................... 2006
>HG939548.1 Spirostomum minus genomic DNA containing 18S rRNA gene, ITS1, 5.8S rRNA gene, ITS2, 28S rRNA gene, isolate SS5
product length = 388
Forward primer 1 CCTTATCACTTAGAGGAAGGAG 22
Template 1635 ...................... 1656
Reverse primer 1 AGTTTCTTTTCCTCCGCTTA 20
Template 2022 .................... 2003
>HG939547.1 Spirostomum minus genomic DNA containing 18S rRNA gene, ITS1, 5.8S rRNA gene, ITS2, 28S rRNA gene, isolate PBG1
product length = 388
Forward primer 1 CCTTATCACTTAGAGGAAGGAG 22
Template 1635 ...................... 1656
Reverse primer 1 AGTTTCTTTTCCTCCGCTTA 20
Template 2022 .................... 2003
>HG939546.1 Spirostomum minus genomic DNA containing 18S rRNA gene, ITS1, 5.8S rRNA gene, ITS2, 28S rRNA gene, isolate SmPS
product length = 388
Forward primer 1 CCTTATCACTTAGAGGAAGGAG 22
Template 1635 ...................... 1656
Reverse primer 1 AGTTTCTTTTCCTCCGCTTA 20
Template 2022 .................... 2003
>HG939545.1 Spirostomum minus genomic DNA containing 18S rRNA gene, ITS1, 5.8S rRNA gene, ITS2, 28S rRNA gene, isolate SAm
product length = 391
Forward primer 1 CCTTATCACTTAGAGGAAGGAG 22
Template 1635 ...................... 1656
Reverse primer 1 AGTTTCTTTTCCTCCGCTTA 20
Template 2025 .................... 2006
>HG939544.1 Spirostomum sp. Ind genomic DNA containing 18S rRNA gene, ITS1, 5.8S rRNA gene, ITS2, 28S rRNA gene, isolate Ind
product length = 391
Forward primer 1 CCTTATCACTTAGAGGAAGGAG 22
Template 1635 ...................... 1656
Reverse primer 1 AGTTTCTTTTCCTCCGCTTA 20
Template 2025 .................... 2006
>HG939543.1 Spirostomum minus genomic DNA containing 18S rRNA gene, ITS1, 5.8S rRNA gene, ITS2, 28S rRNA gene, isolate Gmn
product length = 391
Forward primer 1 CCTTATCACTTAGAGGAAGGAG 22
Template 1635 ...................... 1656
Reverse primer 1 AGTTTCTTTTCCTCCGCTTA 20
Template 2025 .................... 2006
>HG939542.1 Spirostomum sp. Thd2 genomic DNA containing 18S rRNA gene, ITS1, 5.8S rRNA gene, ITS2, 28S rRNA gene, isolate Thd2
product length = 391
Forward primer 1 CCTTATCACTTAGAGGAAGGAG 22
Template 1635 ...................... 1656
Reverse primer 1 AGTTTCTTTTCCTCCGCTTA 20
Template 2025 .................... 2006
>HG939541.1 Spirostomum sp. SmJFp1 genomic DNA containing 18S rRNA gene, ITS1, 5.8S rRNA gene, ITS2, 28S rRNA gene, isolate SmJFp1
product length = 391
Forward primer 1 CCTTATCACTTAGAGGAAGGAG 22
Template 1635 ...................... 1656
Reverse primer 1 AGTTTCTTTTCCTCCGCTTA 20
Template 2025 .................... 2006
>HG939540.1 Spirostomum minus genomic DNA containing 18S rRNA gene, ITS1, 5.8S rRNA gene, ITS2, 28S rRNA gene, isolate Mdg4
product length = 391
Forward primer 1 CCTTATCACTTAGAGGAAGGAG 22
Template 1635 ...................... 1656
Reverse primer 1 AGTTTCTTTTCCTCCGCTTA 20
Template 2025 .................... 2006
>HG939539.1 Spirostomum minus genomic DNA containing 18S rRNA gene, ITS1, 5.8S rRNA gene, ITS2, 28S rRNA gene, isolate Mdg2-2
product length = 391
Forward primer 1 CCTTATCACTTAGAGGAAGGAG 22
Template 1635 ...................... 1656
Reverse primer 1 AGTTTCTTTTCCTCCGCTTA 20
Template 2025 .................... 2006
>HG939538.1 Spirostomum teres genomic DNA containing 18S rRNA gene, ITS1, 5.8S rRNA gene, ITS2, 28S rRNA gene, isolate Mdg3
product length = 387
Forward primer 1 CCTTATCACTTAGAGGAAGGAG 22
Template 1635 ...................... 1656
Reverse primer 1 AGTTTCTTTTCCTCCGCTTA 20
Template 2021 .................... 2002
>HG939537.1 Spirostomum dharwarensis genomic DNA containing 18S rRNA gene, ITS1, 5.8S rRNA gene, ITS2, 28S rRNA gene, isolate SAd
product length = 385
Forward primer 1 CCTTATCACTTAGAGGAAGGAG 22
Template 1635 ...................... 1656
Reverse primer 1 AGTTTCTTTTCCTCCGCTTA 20
Template 2019 .................... 2000
>HG939536.1 Spirostomum yagiui genomic DNA containing 18S rRNA gene, ITS1, 5.8S rRNA gene, ITS2, 28S rRNA gene, isolate Pozz
product length = 387
Forward primer 1 CCTTATCACTTAGAGGAAGGAG 22
Template 1635 ...................... 1656
Reverse primer 1 AGTTTCTTTTCCTCCGCTTA 20
Template 2021 .................... 2002
>HG939535.1 Spirostomum yagiui genomic DNA containing 18S rRNA gene, ITS1, 5.8S rRNA gene, ITS2, 28S rRNA gene, isolate GNS4
product length = 387
Forward primer 1 CCTTATCACTTAGAGGAAGGAG 22
Template 1635 ...................... 1656
Reverse primer 1 AGTTTCTTTTCCTCCGCTTA 20
Template 2021 .................... 2002
>HG939533.1 Spirostomum yagiui genomic DNA containing 18S rRNA gene, ITS1, 5.8S rRNA gene, ITS2, 28S rRNA gene, isolate LarnCyp
product length = 387
Forward primer 1 CCTTATCACTTAGAGGAAGGAG 22
Template 1635 ...................... 1656
Reverse primer 1 AGTTTCTTTTCCTCCGCTTA 20
Template 2021 .................... 2002
>HG939532.1 Spirostomum teres genomic DNA containing 18S rRNA gene, ITS1, 5.8S rRNA gene, ITS2, 28S rRNA gene, isolate PF1a
product length = 384
Forward primer 1 CCTTATCACTTAGAGGAAGGAG 22
Template 1635 ...................... 1656
Reverse primer 1 AGTTTCTTTTCCTCCGCTTA 20
Template 2018 .................... 1999
>HG939531.1 Spirostomum sp. StJFp2 genomic DNA containing 18S rRNA gene, ITS1, 5.8S rRNA gene, ITS2, 28S rRNA gene, isolate StJFp2
product length = 385
Forward primer 1 CCTTATCACTTAGAGGAAGGAG 22
Template 1635 ...................... 1656
Reverse primer 1 AGTTTCTTTTCCTCCGCTTA 20
Template 2019 .................... 2000
>HG939529.1 Spirostomum teres genomic DNA containing 18S rRNA gene, ITS1, 5.8S rRNA gene, ITS2, 28S rRNA gene, isolate PFEU3_Sm2
product length = 385
Forward primer 1 CCTTATCACTTAGAGGAAGGAG 22
Template 1635 ...................... 1656
Reverse primer 1 AGTTTCTTTTCCTCCGCTTA 20
Template 2019 .................... 2000
>HG939528.1 Spirostomum teres genomic DNA containing 18S rRNA gene, ITS1, 5.8S rRNA gene, ITS2, 28S rRNA gene, isolate Nor_KD
product length = 385
Forward primer 1 CCTTATCACTTAGAGGAAGGAG 22
Template 1635 ...................... 1656
Reverse primer 1 AGTTTCTTTTCCTCCGCTTA 20
Template 2019 .................... 2000
>HG939527.1 Spirostomum teres genomic DNA containing 18S rRNA gene, ITS1, 5.8S rRNA gene, ITS2, 28S rRNA gene, isolate Nor_BG
product length = 385
Forward primer 1 CCTTATCACTTAGAGGAAGGAG 22
Template 1635 ...................... 1656
Reverse primer 1 AGTTTCTTTTCCTCCGCTTA 20
Template 2019 .................... 2000
>HG939526.1 Spirostomum sp. StMgN genomic DNA containing 18S rRNA gene, ITS1, 5.8S rRNA gene, ITS2, 28S rRNA gene, isolate StMgN
product length = 386
Forward primer 1 CCTTATCACTTAGAGGAAGGAG 22
Template 1635 ...................... 1656
Reverse primer 1 AGTTTCTTTTCCTCCGCTTA 20
Template 2020 .................... 2001
>HG939525.1 Spirostomum teres genomic DNA containing 18S rRNA gene, ITS1, 5.8S rRNA gene, ITS2, 28S rRNA gene, isolate Seef1
product length = 388
Forward primer 1 CCTTATCACTTAGAGGAAGGAG 22
Template 1635 ...................... 1656
Reverse primer 1 AGTTTCTTTTCCTCCGCTTA 20
Template 2022 .................... 2003
>HG939524.1 Spirostomum teres genomic DNA containing 18S rRNA gene, ITS1, 5.8S rRNA gene, ITS2, 28S rRNA gene, isolate Mdg2-1
product length = 388
Forward primer 1 CCTTATCACTTAGAGGAAGGAG 22
Template 1635 ...................... 1656
Reverse primer 1 AGTTTCTTTTCCTCCGCTTA 20
Template 2022 .................... 2003
>KJ651860.1 Loxodes vorax isolate SKS406 18S ribosomal RNA gene, partial sequence; internal transcribed spacer 1, 5.8S ribosomal RNA gene, and internal transcribed spacer 2, complete sequence; and 28S ribosomal RNA gene, partial sequence
product length = 446
Forward primer 1 CCTTATCACTTAGAGGAAGGAG 22
Template 71 ...................... 92
Reverse primer 1 AGTTTCTTTTCCTCCGCTTA 20
Template 516 .................... 497
>MW929305.1 Coleps hirtus strain AG Berninger/Pickham Uni Salzburg small subunit ribosomal RNA gene, partial sequence; internal transcribed spacer 1, 5.8S ribosomal RNA gene, and internal transcribed spacer 2, complete sequence; and large subunit ribosomal RNA gene, partial sequence
product length = 634
Forward primer 1 CCTTATCACTTAGAGGAAGGAG 22
Template 1639 ...................... 1660
Reverse primer 1 AGTTTCTTTTCCTCCGCTTA 20
Template 2272 .................... 2253
>MW929304.1 Coleps hirtus strain Suttgart small subunit ribosomal RNA gene, partial sequence; internal transcribed spacer 1, 5.8S ribosomal RNA gene, and internal transcribed spacer 2, complete sequence; and large subunit ribosomal RNA gene, partial sequence
product length = 651
Forward primer 1 CCTTATCACTTAGAGGAAGGAG 22
Template 1639 ...................... 1660
Reverse primer 1 AGTTTCTTTTCCTCCGCTTA 20
Template 2289 .................... 2270
>MW929302.1 Coleps hirtus strain CCAP 1613/2 small subunit ribosomal RNA gene, partial sequence; internal transcribed spacer 1, 5.8S ribosomal RNA gene, and internal transcribed spacer 2, complete sequence; and large subunit ribosomal RNA gene, partial sequence
product length = 636
Forward primer 1 CCTTATCACTTAGAGGAAGGAG 22
Template 1647 ...................... 1668
Reverse primer 1 AGTTTCTTTTCCTCCGCTTA 20
Template 2282 .................... 2263
>KF751927.1 Scrippsiella bicarinata isolate D368 small subunit ribosomal RNA gene, partial sequence; internal transcribed spacer 1, 5.8S ribosomal RNA gene, and internal transcribed spacer 2, complete sequence; and large subunit ribosomal RNA gene, partial sequence
product length = 702
Forward primer 1 CCTTATCACTTAGAGGAAGGAG 22
Template 874 ...................... 895
Reverse primer 1 AGTTTCTTTTCCTCCGCTTA 20
Template 1575 .................... 1556
>KF651080.1 Colponema vietnamica strain Colp-7a 18S ribosomal RNA gene, partial sequence; internal transcribed spacer 1, 5.8S ribosomal RNA gene, and internal transcribed spacer 2, complete sequence; and 28S ribosomal RNA gene, partial sequence
product length = 620
Forward primer 1 CCTTATCACTTAGAGGAAGGAG 22
Template 1728 ...................... 1749
Reverse primer 1 AGTTTCTTTTCCTCCGCTTA 20
Template 2347 .................... 2328
>KF651068.1 Colponema edaphicum strain Chukotka2008 18S ribosomal RNA gene, partial sequence; internal transcribed spacer 1, 5.8S ribosomal RNA gene, and internal transcribed spacer 2, complete sequence; and 28S ribosomal RNA gene, partial sequence
product length = 637
Forward primer 1 CCTTATCACTTAGAGGAAGGAG 22
Template 1680 ...................... 1701
Reverse primer 1 AGTTTCTTTTCCTCCGCTTA 20
Template 2316 .................... 2297
>KF651064.1 Colponema edaphicum strain Caucasus2005 18S ribosomal RNA gene, partial sequence; internal transcribed spacer 1, 5.8S ribosomal RNA gene, and internal transcribed spacer 2, complete sequence; and 28S ribosomal RNA gene, partial sequence
product length = 637
Forward primer 1 CCTTATCACTTAGAGGAAGGAG 22
Template 1695 ...................... 1716
Reverse primer 1 AGTTTCTTTTCCTCCGCTTA 20
Template 2331 .................... 2312
>MT576704.1 Paramecium bursaria strain Ard10 small subunit ribosomal RNA gene, partial sequence; internal transcribed spacer 1, 5.8S ribosomal RNA gene, and internal transcribed spacer 2, complete sequence; and large subunit ribosomal RNA gene, partial sequence
product length = 599
Forward primer 1 CCTTATCACTTAGAGGAAGGAG 22
Template 728 ...................... 749
Reverse primer 1 AGTTTCTTTTCCTCCGCTTA 20
Template 1326 .................... 1307
>MT576703.1 Paramecium bursaria strain Bob2 small subunit ribosomal RNA gene, partial sequence; internal transcribed spacer 1, 5.8S ribosomal RNA gene, and internal transcribed spacer 2, complete sequence; and large subunit ribosomal RNA gene, partial sequence
product length = 597
Forward primer 1 CCTTATCACTTAGAGGAAGGAG 22
Template 1480 ...................... 1501
Reverse primer 1 AGTTTCTTTTCCTCCGCTTA 20
Template 2076 .................... 2057
>MT576702.1 Paramecium bursaria strain Ek small subunit ribosomal RNA gene, partial sequence; internal transcribed spacer 1, 5.8S ribosomal RNA gene, and internal transcribed spacer 2, complete sequence; and large subunit ribosomal RNA gene, partial sequence
product length = 597
Forward primer 1 CCTTATCACTTAGAGGAAGGAG 22
Template 1456 ...................... 1477
Reverse primer 1 AGTTTCTTTTCCTCCGCTTA 20
Template 2052 .................... 2033
>MT459459.1 Paramecium bursaria strain OldPf small subunit ribosomal RNA gene, partial sequence; internal transcribed spacer 1, 5.8S ribosomal RNA gene, and internal transcribed spacer 2, complete sequence; and large subunit ribosomal RNA gene, partial sequence
product length = 598
Forward primer 1 CCTTATCACTTAGAGGAAGGAG 22
Template 1461 ...................... 1482
Reverse primer 1 AGTTTCTTTTCCTCCGCTTA 20
Template 2058 .................... 2039
>LC533387.1 Stentor pyriformis Toriko-daira fresh genes for 18S rRNA, ITS1, 5.8S rRNA, ITS2, 28S rRNA, partial and complete sequence
product length = 393
Forward primer 1 CCTTATCACTTAGAGGAAGGAG 22
Template 1643 ...................... 1664
Reverse primer 1 AGTTTCTTTTCCTCCGCTTA 20
Template 2035 .................... 2016
>LC533386.1 Stentor pyriformis Toriko-daira 1256 genes for 18S rRNA, ITS1, 5.8S rRNA, ITS2, 28S rRNA, partial and complete sequence
product length = 393
Forward primer 1 CCTTATCACTTAGAGGAAGGAG 22
Template 1643 ...................... 1664
Reverse primer 1 AGTTTCTTTTCCTCCGCTTA 20
Template 2035 .................... 2016
>LC533385.1 Stentor pyriformis Jodo-daira 1436 genes for 18S rRNA, ITS1, 5.8S rRNA, ITS2, 28S rRNA, partial and complete sequence
product length = 393
Forward primer 1 CCTTATCACTTAGAGGAAGGAG 22
Template 1643 ...................... 1664
Reverse primer 1 AGTTTCTTTTCCTCCGCTTA 20
Template 2035 .................... 2016
>LC533384.1 Stentor pyriformis Hachimantai 1204 genes for 18S rRNA, ITS1, 5.8S rRNA, ITS2, 28S rRNA, partial and complete sequence
product length = 393
Forward primer 1 CCTTATCACTTAGAGGAAGGAG 22
Template 1643 ...................... 1664
Reverse primer 1 AGTTTCTTTTCCTCCGCTTA 20
Template 2035 .................... 2016
>MW077541.1 Balechina gracilis isolate FG3 small subunit ribosomal RNA gene, partial sequence; internal transcribed spacer 1, 5.8S ribosomal RNA gene, and internal transcribed spacer 2, complete sequence; and large subunit ribosomal RNA gene, partial sequence
product length = 714
Forward primer 1 CCTTATCACTTAGAGGAAGGAG 22
Template 1712 ...................... 1733
Reverse primer 1 AGTTTCTTTTCCTCCGCTTA 20
Template 2425 .................... 2406
>MW077537.1 Balechina gracilis isolate FG6 small subunit ribosomal RNA gene, partial sequence; internal transcribed spacer 1, 5.8S ribosomal RNA gene, and internal transcribed spacer 2, complete sequence; and large subunit ribosomal RNA gene, partial sequence
product length = 713
Forward primer 1 CCTTATCACTTAGAGGAAGGAG 22
Template 1696 ...................... 1717
Reverse primer 1 AGTTTCTTTTCCTCCGCTTA 20
Template 2408 .................... 2389
>MT980797.1 Paramecium tredecaurelia strain WO2 small subunit ribosomal RNA gene, partial sequence; internal transcribed spacer 1, 5.8S ribosomal RNA gene, and internal transcribed spacer 2, complete sequence; and large subunit ribosomal RNA gene, partial sequence
product length = 563
Forward primer 1 CCTTATCACTTAGAGGAAGGAG 22
Template 1665 ...................... 1686
Reverse primer 1 AGTTTCTTTTCCTCCGCTTA 20
Template 2227 .................... 2208
>HE819875.1 Paramecium duboscqui genomic DNA containing 18S rRNA gene, ITS1, 5.8S rRNA gene, ITS2 and 28S rRNA gene, strain In05
product length = 577
Forward primer 1 CCTTATCACTTAGAGGAAGGAG 22
Template 1664 ...................... 1685
Reverse primer 1 AGTTTCTTTTCCTCCGCTTA 20
Template 2240 .................... 2221
>HE819878.1 Paramecium duboscqui genomic DNA containing 18S rRNA gene, ITS1, 5.8S rRNA gene, ITS2 and 28S rRNA gene, strain Tub2
product length = 577
Forward primer 1 CCTTATCACTTAGAGGAAGGAG 22
Template 1664 ...................... 1685
Reverse primer 1 AGTTTCTTTTCCTCCGCTTA 20
Template 2240 .................... 2221
>HE819877.1 Paramecium duboscqui genomic DNA containing 18S rRNA gene, ITS1, 5.8S rRNA gene, ITS2 and 28S rRNA gene, strain Ppd-3
product length = 577
Forward primer 1 CCTTATCACTTAGAGGAAGGAG 22
Template 1664 ...................... 1685
Reverse primer 1 AGTTTCTTTTCCTCCGCTTA 20
Template 2240 .................... 2221
>HE819876.1 Paramecium duboscqui genomic DNA containing 18S rRNA gene, ITS1, 5.8S rRNA gene, ITS2 and 28S rRNA gene, strain Pd.2
product length = 577
Forward primer 1 CCTTATCACTTAGAGGAAGGAG 22
Template 1664 ...................... 1685
Reverse primer 1 AGTTTCTTTTCCTCCGCTTA 20
Template 2240 .................... 2221
>HE819874.1 Paramecium duboscqui genomic DNA containing 18S rRNA gene, ITS1, 5.8S rRNA gene, ITS2 and 28S rRNA gene, strain IG2-1
product length = 577
Forward primer 1 CCTTATCACTTAGAGGAAGGAG 22
Template 1664 ...................... 1685
Reverse primer 1 AGTTTCTTTTCCTCCGCTTA 20
Template 2240 .................... 2221
>HE819873.1 Paramecium duboscqui genomic DNA containing 18S rRNA gene, ITS1, 5.8S rRNA gene, ITS2 and 28S rRNA gene, strain AWH9-4
product length = 577
Forward primer 1 CCTTATCACTTAGAGGAAGGAG 22
Template 1664 ...................... 1685
Reverse primer 1 AGTTTCTTTTCCTCCGCTTA 20
Template 2240 .................... 2221
>HE819872.1 Paramecium duboscqui genomic DNA containing 18S rRNA gene, ITS1, 5.8S rRNA gene, ITS2 and 28S rRNA gene, strain BB8
product length = 577
Forward primer 1 CCTTATCACTTAGAGGAAGGAG 22
Template 1664 ...................... 1685
Reverse primer 1 AGTTTCTTTTCCTCCGCTTA 20
Template 2240 .................... 2221
>HE819871.1 Paramecium duboscqui genomic DNA containing 18S rRNA gene, ITS1, 5.8S rRNA gene, ITS2 and 28S rRNA gene, strain 702
product length = 577
Forward primer 1 CCTTATCACTTAGAGGAAGGAG 22
Template 1664 ...................... 1685
Reverse primer 1 AGTTTCTTTTCCTCCGCTTA 20
Template 2240 .................... 2221
>FJ228702.2 Blastodinium crassum small subunit ribosomal RNA gene, partial sequence; internal transcribed spacer 1, 5.8S ribosomal RNA gene, and internal transcribed spacer 2, complete sequence; and large subunit ribosomal RNA gene, partial sequence
product length = 755
Forward primer 1 CCTTATCACTTAGAGGAAGGAG 22
Template 1723 ...................... 1744
Reverse primer 1 AGTTTCTTTTCCTCCGCTTA 20
Template 2477 .................... 2458
>MN604303.1 Borghiella verrucosa strain GeoM*923 small subunit ribosomal RNA gene, partial sequence; internal transcribed spacer 1, 5.8S ribosomal RNA gene, and internal transcribed spacer 2, complete sequence; and large subunit ribosomal RNA gene, partial sequence
product length = 701
Forward primer 1 CCTTATCACTTAGAGGAAGGAG 22
Template 1680 ...................... 1701
Reverse primer 1 AGTTTCTTTTCCTCCGCTTA 20
Template 2380 .................... 2361
>FR865630.1 Scrippsiella sp. CCAP1134/9 genomic DNA containing 18S rRNA gene, ITS1, 5.8S rRNA gene, ITS2, 28S rRNA gene, culture collection CCAP 1134/9
product length = 701
Forward primer 1 CCTTATCACTTAGAGGAAGGAG 22
Template 1716 ...................... 1737
Reverse primer 1 AGTTTCTTTTCCTCCGCTTA 20
Template 2416 .................... 2397
>MW009121.1 Spirostomum teres isolate MUST1 sequence
product length = 389
Forward primer 1 CCTTATCACTTAGAGGAAGGAG 22
Template 2 ...................... 23
Reverse primer 1 AGTTTCTTTTCCTCCGCTTA 20
Template 390 .................... 371
>MW009120.1 Spirostomum subtilis isolate MUSS1 sequence
product length = 391
Forward primer 1 CCTTATCACTTAGAGGAAGGAG 22
Template 2 ...................... 23
Reverse primer 1 AGTTTCTTTTCCTCCGCTTA 20
Template 392 .................... 373
>MW009119.1 Spirostomum ambiguum isolate MUSA1 small subunit ribosomal RNA gene, partial sequence; internal transcribed spacer 1, 5.8S ribosomal RNA gene, and internal transcribed spacer 2, complete sequence; and large subunit ribosomal RNA gene, partial sequence
product length = 391
Forward primer 1 CCTTATCACTTAGAGGAAGGAG 22
Template 2 ...................... 23
Reverse primer 1 AGTTTCTTTTCCTCCGCTTA 20
Template 392 .................... 373
>MT796596.1 Pterothamnion plumula small subunit ribosomal RNA gene, partial sequence; internal transcribed spacer 1, 5.8S ribosomal RNA gene, and internal transcribed spacer 2, complete sequence; and large subunit ribosomal RNA gene, partial sequence
product length = 1397
Forward primer 1 CCTTATCACTTAGAGGAAGGAG 22
Template 1699 ...................... 1720
Reverse primer 1 AGTTTCTTTTCCTCCGCTTA 20
Template 3095 .................... 3076
>MT022410.1 Scrippsiella sp. strain CAWD143 small subunit ribosomal RNA gene, partial sequence; internal transcribed spacer 1, 5.8S ribosomal RNA gene, and internal transcribed spacer 2, complete sequence; and large subunit ribosomal RNA gene, partial sequence
product length = 700
Forward primer 1 CCTTATCACTTAGAGGAAGGAG 22
Template 1513 ...................... 1534
Reverse primer 1 AGTTTCTTTTCCTCCGCTTA 20
Template 2212 .................... 2193
>HQ845331.1 Scrippsiella sweeneyae isolate D069 small subunit ribosomal RNA gene, partial sequence; internal transcribed spacer 1, 5.8S ribosomal RNA gene, and internal transcribed spacer 2, complete sequence; and large subunit ribosomal RNA gene, partial sequence
product length = 680
Forward primer 1 CCTTATCACTTAGAGGAAGGAG 22
Template 1715 ...................... 1736
Reverse primer 1 AGTTTCTTTTCCTCCGCTTA 20
Template 2394 .................... 2375
>HQ845330.1 Scrippsiella sp. isolate D342 small subunit ribosomal RNA gene, partial sequence; internal transcribed spacer 1, 5.8S ribosomal RNA gene, and internal transcribed spacer 2, complete sequence; and large subunit ribosomal RNA gene, partial sequence
product length = 701
Forward primer 1 CCTTATCACTTAGAGGAAGGAG 22
Template 1727 ...................... 1748
Reverse primer 1 AGTTTCTTTTCCTCCGCTTA 20
Template 2427 .................... 2408
>HM483399.1 Duboscquodinium collinii isolate VSM11 small subunit ribosomal RNA gene, partial sequence; internal transcribed spacer 1, 5.8S ribosomal RNA gene, and internal transcribed spacer 2, complete sequence; and large subunit ribosomal RNA gene, partial sequence
product length = 701
Forward primer 1 CCTTATCACTTAGAGGAAGGAG 22
Template 1734 ...................... 1755
Reverse primer 1 AGTTTCTTTTCCTCCGCTTA 20
Template 2434 .................... 2415
>HM483398.1 Duboscquodinium collinii isolate VSM12 small subunit ribosomal RNA gene, partial sequence; internal transcribed spacer 1, 5.8S ribosomal RNA gene, and internal transcribed spacer 2, complete sequence; and large subunit ribosomal RNA gene, partial sequence
product length = 701
Forward primer 1 CCTTATCACTTAGAGGAAGGAG 22
Template 1733 ...................... 1754
Reverse primer 1 AGTTTCTTTTCCTCCGCTTA 20
Template 2433 .................... 2414
>HM483396.1 Scrippsiella trochoidea strain CCMP2271 small subunit ribosomal RNA gene, partial sequence; internal transcribed spacer 1, 5.8S ribosomal RNA gene, and internal transcribed spacer 2, complete sequence; and large subunit ribosomal RNA gene, partial sequence
product length = 693
Forward primer 1 CCTTATCACTTAGAGGAAGGAG 22
Template 1726 ...................... 1747
Reverse primer 1 AGTTTCTTTTCCTCCGCTTA 20
Template 2418 .................... 2399
>HM245049.1 Alveolata sp. CCMP3155 5' external transcribed spacer, partial sequence; 18S ribosomal RNA gene, internal transcribed spacer 1, 5.8S ribosomal RNA gene gene, internal transcribed spacer 2, and 28S ribosomal RNA gene, complete sequence; and 3' external transcribed spacer, partial sequence
product length = 718
Forward primer 1 CCTTATCACTTAGAGGAAGGAG 22
Template 2064 ...................... 2085
Reverse primer 1 AGTTTCTTTTCCTCCGCTTA 20
Template 2781 .................... 2762
>FN557541.1 Stoeckeria sp. SSMS0806 18S rRNA gene (partial), ITS1, 5.8S rRNA gene, ITS2 and 28S rRNA gene (partial), strain SSMS0806
product length = 648
Forward primer 1 CCTTATCACTTAGAGGAAGGAG 22
Template 1738 ...................... 1759
Reverse primer 1 AGTTTCTTTTCCTCCGCTTA 20
Template 2385 .................... 2366
>EU048553.1 Pfiesteriaceae sp. masanensis isolate VIMS 1050 small subunit ribosomal RNA gene, partial sequence; internal transcribed spacer 1, 5.8S ribosomal RNA gene, and internal transcribed spacer 2, complete sequence; and large subunit ribosomal RNA gene, partial sequence
product length = 810
Forward primer 1 CCTTATCACTTAGAGGAAGGAG 22
Template 1734 ...................... 1755
Reverse primer 1 AGTTTCTTTTCCTCCGCTTA 20
Template 2543 .................... 2524
>EU048552.1 Pfiesteriaceae sp. masanensis isolate VIMS 1041 small subunit ribosomal RNA gene, partial sequence; internal transcribed spacer 1, 5.8S ribosomal RNA gene, and internal transcribed spacer 2, complete sequence; and large subunit ribosomal RNA gene, partial sequence
product length = 810
Forward primer 1 CCTTATCACTTAGAGGAAGGAG 22
Template 1734 ...................... 1755
Reverse primer 1 AGTTTCTTTTCCTCCGCTTA 20
Template 2543 .................... 2524
>DQ779988.1 Akashiwo sanguinea strain CCMP1837 18S ribosomal RNA gene, partial sequence; internal transcribed spacer 1, 5.8S ribosomal RNA gene, internal transcribed spacer 2, and large subunit ribosomal RNA gene, complete sequence; and external transcribed spacer, partial sequence
product length = 774
Forward primer 1 CCTTATCACTTAGAGGAAGGAG 22
Template 1657 ...................... 1678
Reverse primer 1 AGTTTCTTTTCCTCCGCTTA 20
Template 2430 .................... 2411
>DQ779987.1 Akashiwo sanguinea strain CCMP1593 18S ribosomal RNA gene, partial sequence; internal transcribed spacer 1, 5.8S ribosomal RNA gene, and internal transcribed spacer 2, complete sequence; and large subunit ribosomal RNA gene, partial sequence
product length = 773
Forward primer 1 CCTTATCACTTAGAGGAAGGAG 22
Template 1657 ...................... 1678
Reverse primer 1 AGTTTCTTTTCCTCCGCTTA 20
Template 2429 .................... 2410
>EF492142.1 Stentor amethystinus 18S ribosomal RNA gene, partial sequence; internal transcribed spacer 1, 5.8S ribosomal RNA gene, and internal transcribed spacer 2, complete sequence; and 28S ribosomal RNA gene, partial sequence
product length = 391
Forward primer 1 CCTTATCACTTAGAGGAAGGAG 22
Template 1562 ...................... 1583
Reverse primer 1 AGTTTCTTTTCCTCCGCTTA 20
Template 1952 .................... 1933
>AM398201.1 Spirostomum ambiguum 18S rRNA gene (partial), ITS1, 5.8S rRNA gene, ITS2 and 28S rRNA gene (partial)
product length = 391
Forward primer 1 CCTTATCACTTAGAGGAAGGAG 22
Template 1634 ...................... 1655
Reverse primer 1 AGTTTCTTTTCCTCCGCTTA 20
Template 2024 .................... 2005
>AM398200.1 Spirostomum minus 18S rRNA gene (partial), ITS1, 5.8S rRNA gene, ITS2 and 28S rRNA gene (partial)
product length = 391
Forward primer 1 CCTTATCACTTAGAGGAAGGAG 22
Template 1634 ...................... 1655
Reverse primer 1 AGTTTCTTTTCCTCCGCTTA 20
Template 2024 .................... 2005
>AM398199.1 Spirostomum teres 18S rRNA gene (partial), ITS1, 5.8S rRNA gene, ITS2 and 28S rRNA gene (partial)
product length = 385
Forward primer 1 CCTTATCACTTAGAGGAAGGAG 22
Template 1634 ...................... 1655
Reverse primer 1 AGTTTCTTTTCCTCCGCTTA 20
Template 2018 .................... 1999
>DQ991380.1 Cryptoperidiniopsis brodyi strain CBWA12 18S ribosomal RNA gene, internal transcribed spacer 1, 5.8S ribosomal RNA gene, and internal transcribed spacer 2, complete sequence; and 28S ribosomal RNA gene, partial sequence
product length = 912
Forward primer 1 CCTTATCACTTAGAGGAAGGAG 22
Template 1735 ...................... 1756
Reverse primer 1 AGTTTCTTTTCCTCCGCTTA 20
Template 2646 .................... 2627
>DQ991379.1 Cryptoperidiniopsis brodyi strain CBWA11 18S ribosomal RNA gene, internal transcribed spacer 1, 5.8S ribosomal RNA gene, and internal transcribed spacer 2, complete sequence; and 28S ribosomal RNA gene, partial sequence
product length = 882
Forward primer 1 CCTTATCACTTAGAGGAAGGAG 22
Template 1739 ...................... 1760
Reverse primer 1 AGTTTCTTTTCCTCCGCTTA 20
Template 2620 .................... 2601
>DQ991378.1 Cryptoperidiniopsis brodyi strain CBSA4 18S ribosomal RNA gene, internal transcribed spacer 1, 5.8S ribosomal RNA gene, and internal transcribed spacer 2, complete sequence; and 28S ribosomal RNA gene, partial sequence
product length = 890
Forward primer 1 CCTTATCACTTAGAGGAAGGAG 22
Template 1735 ...................... 1756
Reverse primer 1 AGTTTCTTTTCCTCCGCTTA 20
Template 2624 .................... 2605
>DQ991377.1 Cryptoperidiniopsis brodyi strain CBHU2 18S ribosomal RNA gene, internal transcribed spacer 1, 5.8S ribosomal RNA gene, and internal transcribed spacer 2, complete sequence; and 28S ribosomal RNA gene, partial sequence
product length = 890
Forward primer 1 CCTTATCACTTAGAGGAAGGAG 22
Template 1735 ...................... 1756
Reverse primer 1 AGTTTCTTTTCCTCCGCTTA 20
Template 2624 .................... 2605
>DQ991376.1 Cryptoperidiniopsis brodyi strain CBHU1 18S ribosomal RNA gene, internal transcribed spacer 1, 5.8S ribosomal RNA gene, and internal transcribed spacer 2, complete sequence; and 28S ribosomal RNA gene, partial sequence
product length = 890
Forward primer 1 CCTTATCACTTAGAGGAAGGAG 22
Template 1735 ...................... 1756
Reverse primer 1 AGTTTCTTTTCCTCCGCTTA 20
Template 2624 .................... 2605
>DQ991375.1 Cryptoperidiniopsis brodyi strain CBDE14 18S ribosomal RNA gene, internal transcribed spacer 1, 5.8S ribosomal RNA gene, and internal transcribed spacer 2, complete sequence; and 28S ribosomal RNA gene, partial sequence
product length = 835
Forward primer 1 CCTTATCACTTAGAGGAAGGAG 22
Template 1735 ...................... 1756
Reverse primer 1 AGTTTCTTTTCCTCCGCTTA 20
Template 2569 .................... 2550
>DQ991374.1 Cryptoperidiniopsis brodyi strain CBDE10 18S ribosomal RNA gene, internal transcribed spacer 1, 5.8S ribosomal RNA gene, and internal transcribed spacer 2, complete sequence; and 28S ribosomal RNA gene, partial sequence
product length = 836
Forward primer 1 CCTTATCACTTAGAGGAAGGAG 22
Template 1735 ...................... 1756
Reverse primer 1 AGTTTCTTTTCCTCCGCTTA 20
Template 2570 .................... 2551
>DQ991372.1 Cryptoperidiniopsis brodyi strain CBDE1 18S ribosomal RNA gene, internal transcribed spacer 1, 5.8S ribosomal RNA gene, and internal transcribed spacer 2, complete sequence; and 28S ribosomal RNA gene, partial sequence
product length = 883
Forward primer 1 CCTTATCACTTAGAGGAAGGAG 22
Template 1735 ...................... 1756
Reverse primer 1 AGTTTCTTTTCCTCCGCTTA 20
Template 2617 .................... 2598
>AY305326.1 Perkinsus andrewsi 5S ribosomal RNA, small subunit ribosomal RNA genes, internal transcribed spacer 1, 5.8S ribosomal RNA gene, internal transcribed spacer 2, and large subunit ribosomal RNA gene, complete sequence
product length = 862
Forward primer 1 CCTTATCACTTAGAGGAAGGAG 22
Template 3284 ...................... 3305
Reverse primer 1 AGTTTCTTTTCCTCCGCTTA 20
Template 4145 .................... 4126
>AF509333.1 Perkinsus atlanticus 5S ribosomal RNA, small subunit ribosomal RNA genes, internal transcribed spacer 1, 5.8S ribosomal RNA gene, internal transcribed spacer 2, and large subunit ribosomal RNA gene, complete sequence
product length = 849
Forward primer 1 CCTTATCACTTAGAGGAAGGAG 22
Template 3011 ...................... 3032
Reverse primer 1 AGTTTCTTTTCCTCCGCTTA 20
Template 3859 .................... 3840
>AB232670.1 Akashiwo sanguinea genes for small subunit ribosomal RNA, ITS1, 5.8S ribosomal RNA, ITS2, large subunit ribosomal RNA, partial and complete sequence
product length = 791
Forward primer 1 CCTTATCACTTAGAGGAAGGAG 22
Template 1718 ...................... 1739
Reverse primer 1 AGTTTCTTTTCCTCCGCTTA 20
Template 2508 .................... 2489
>AM050345.1 Pfiesteria-like dinoflagellate 18S rRNA gene, ITS1, 5.8S rRNA gene, ITS2 and 28S rRNA gene (partial), strain Jeju Lucy-200504
product length = 811
Forward primer 1 CCTTATCACTTAGAGGAAGGAG 22
Template 1736 ...................... 1757
Reverse primer 1 AGTTTCTTTTCCTCCGCTTA 20
Template 2546 .................... 2527
>AM050344.1 Pfiesteria-like dinoflagellate 18S rRNA gene, ITS1, 5.8S rRNA gene, ITS2 and 28S rRNA gene (partial), strain Masan Lucy-200505
product length = 810
Forward primer 1 CCTTATCACTTAGAGGAAGGAG 22
Template 1735 ...................... 1756
Reverse primer 1 AGTTTCTTTTCCTCCGCTTA 20
Template 2544 .................... 2525
>AY590479.1 Dinophyceae sp. Shepherd's Crook small subunit ribosomal RNA gene, partial sequence; internal transcribed spacer 1, 5.8S ribosomal RNA gene, and internal transcribed spacer 2, complete sequence; and large subunit ribosomal RNA gene, partial sequence
product length = 694
Forward primer 1 CCTTATCACTTAGAGGAAGGAG 22
Template 1736 ...................... 1757
Reverse primer 1 AGTTTCTTTTCCTCCGCTTA 20
Template 2429 .................... 2410
>AY245689.1 Pfiesteria-like dinoflagellate Lucy small subunit ribosomal RNA gene, internal transcribed spacer 1, 5.8S ribosomal RNA gene and internal transcribed spacer 2, complete sequence; and large subunit ribosomal RNA gene, partial sequence
product length = 798
Forward primer 1 CCTTATCACTTAGAGGAAGGAG 22
Template 1734 ...................... 1755
Reverse primer 1 AGTTTCTTTTCCTCCGCTTA 20
Template 2531 .................... 2512
>AY245691.1 Cryptoperidiniopsoid sp. PLO21 small subunit ribosomal RNA gene, internal transcribed spacer 1, 5.8S ribosomal RNA gene and internal transcribed spacer 2, complete sequence; and large subunit ribosomal RNA gene, partial sequence
product length = 775
Forward primer 1 CCTTATCACTTAGAGGAAGGAG 22
Template 1731 ...................... 1752
Reverse primer 1 AGTTTCTTTTCCTCCGCTTA 20
Template 2505 .................... 2486
>AY245690.1 Cryptoperidiniopsoid sp. H/V14 small subunit ribosomal RNA gene, internal transcribed spacer 1, 5.8S ribosomal RNA gene and internal transcribed spacer 2, complete sequence; and large subunit ribosomal RNA gene, partial sequence
product length = 853
Forward primer 1 CCTTATCACTTAGAGGAAGGAG 22
Template 1731 ...................... 1752
Reverse primer 1 AGTTTCTTTTCCTCCGCTTA 20
Template 2583 .................... 2564
>AF388653.1 Gymnogongrus griffithsiae small subunit ribosomal RNA gene, partial sequence; internal transcribed spacer 1 and 5.8S ribosomal RNA gene, complete sequence; and internal transcribed spacer 2, partial sequence
product length = 807
Forward primer 1 CCTTATCACTTAGAGGAAGGAG 22
Template 357 ...................... 378
Reverse primer 1 AGTTTCTTTTCCTCCGCTTA 20
Template 1163 .................... 1144
>AF388651.1 Gymnogongrus crenulatus isolate 22.vi.93 small subunit ribosomal RNA gene, partial sequence; internal transcribed spacer 1 and 5.8S ribosomal RNA gene, complete sequence; and internal transcribed spacer 2, partial sequence
product length = 796
Forward primer 1 CCTTATCACTTAGAGGAAGGAG 22
Template 82 ...................... 103
Reverse primer 1 AGTTTCTTTTCCTCCGCTTA 20
Template 877 .................... 858
>AF388643.1 Gymnogongrus sp. FredericqS_4.i.98 isolate 4.1.98 small subunit ribosomal RNA gene, partial sequence; internal transcribed spacer 1 and 5.8S ribosomal RNA gene, complete sequence; and internal transcribed spacer 2, partial sequence
product length = 787
Forward primer 1 CCTTATCACTTAGAGGAAGGAG 22
Template 337 ...................... 358
Reverse primer 1 AGTTTCTTTTCCTCCGCTTA 20
Template 1123 .................... 1104
>AF388640.1 Gymnogongrus sp. FredericqS_19.i.95_1 isolate 19.i.95 small subunit ribosomal RNA gene, partial sequence; internal transcribed spacer 1 and 5.8S ribosomal RNA gene, complete sequence; and internal transcribed spacer 2, partial sequence
product length = 822
Forward primer 1 CCTTATCACTTAGAGGAAGGAG 22
Template 469 ...................... 490
Reverse primer 1 AGTTTCTTTTCCTCCGCTTA 20
Template 1290 .................... 1271
>AF388636.1 Gymnogongrus torulosus isolate 30.xi.93 small subunit ribosomal RNA gene, partial sequence; internal transcribed spacer 1 and 5.8S ribosomal RNA gene, complete sequence; and internal transcribed spacer 2, partial sequence
product length = 803
Forward primer 1 CCTTATCACTTAGAGGAAGGAG 22
Template 251 ...................... 272
Reverse primer 1 AGTTTCTTTTCCTCCGCTTA 20
Template 1053 .................... 1034
>AF388635.1 Ahnfeltiopsis durvillaei isolate 23.ii.94 small subunit ribosomal RNA gene, partial sequence; internal transcribed spacer 1 and 5.8S ribosomal RNA gene, complete sequence; and internal transcribed spacer 2, partial sequence
product length = 750
Forward primer 1 CCTTATCACTTAGAGGAAGGAG 22
Template 140 ...................... 161
Reverse primer 1 AGTTTCTTTTCCTCCGCTTA 20
Template 889 .................... 870
>AF388621.1 Phyllophora crispa isolate 7.iii.93 small subunit ribosomal RNA gene, partial sequence; internal transcribed spacer 1 and 5.8S ribosomal RNA gene, complete sequence; and internal transcribed spacer 2, partial sequence
product length = 776
Forward primer 1 CCTTATCACTTAGAGGAAGGAG 22
Template 70 ...................... 91
Reverse primer 1 AGTTTCTTTTCCTCCGCTTA 20
Template 845 .................... 826
>AY029393.1 Palmaria palmata var. sarniensis 18S ribosomal RNA gene, partial sequence; internal transcribed spacer 1, 5.8S ribosomal RNA gene and internal transcribed spacer 2, complete sequence; and 28S ribosomal RNA gene, partial sequence
product length = 1065
Forward primer 1 CCTTATCACTTAGAGGAAGGAG 22
Template 553 ...................... 574
Reverse primer 1 AGTTTCTTTTCCTCCGCTTA 20
Template 1617 .................... 1598
>AY029392.1 Palmaria palmata 18S ribosomal RNA gene, partial sequence; internal transcribed spacer 1, 5.8S ribosomal RNA gene and internal transcribed spacer 2, complete sequence; and 28S ribosomal RNA gene, partial sequence
product length = 1065
Forward primer 1 CCTTATCACTTAGAGGAAGGAG 22
Template 553 ...................... 574
Reverse primer 1 AGTTTCTTTTCCTCCGCTTA 20
Template 1617 .................... 1598
>AY029390.1 Palmaria palmata var. sarniensis 18S ribosomal RNA gene, partial sequence; internal transcribed spacer 1, 5.8S ribosomal RNA gene and internal transcribed spacer 2, complete sequence; and 28S ribosomal RNA gene, partial sequence
product length = 1061
Forward primer 1 CCTTATCACTTAGAGGAAGGAG 22
Template 553 ...................... 574
Reverse primer 1 AGTTTCTTTTCCTCCGCTTA 20
Template 1613 .................... 1594
>AY029389.1 Palmaria palmata 18S ribosomal RNA gene, partial sequence; internal transcribed spacer 1, 5.8S ribosomal RNA gene and internal transcribed spacer 2, complete sequence; and 28S ribosomal RNA gene, partial sequence
product length = 1065
Forward primer 1 CCTTATCACTTAGAGGAAGGAG 22
Template 554 ...................... 575
Reverse primer 1 AGTTTCTTTTCCTCCGCTTA 20
Template 1618 .................... 1599
>AY029388.1 Palmaria palmata 18S ribosomal RNA gene, partial sequence; internal transcribed spacer 1, 5.8S ribosomal RNA gene and internal transcribed spacer 2, complete sequence; and 28S ribosomal RNA gene, partial sequence
product length = 1067
Forward primer 1 CCTTATCACTTAGAGGAAGGAG 22
Template 553 ...................... 574
[truncated: 3,687 more rows]

## Sheet: ITS-p5,ITS-u2
Download primer pairs
Primer pair 1
	Sequence (5'->3')	Length	Tm	GC%	Self complementarity	Self 3' complementarity
Forward primer	CCTTATCACTTAGAGGAAGGAG	22	54.81	45.45	5	2
Reverse primer	GCGTTCAAAGACTCGATGATTC	22	58.08	45.45	5	4
Products on target templates
>OZ246432.1 Andreaea hookeri genome assembly, chromosome: 9
product length = 1716
Reverse primer 1 GCGTTCAAAGACTCGATGATTC 22
Template 15031892 ...................... 15031871
Reverse primer 1 GCGTTCAAAGACTCGATGATTC 22
Template 15030177 ...................... 15030198
product length = 605
Forward primer 1 CCTTATCACTTAGAGGAAGGAG 22
Template 15403291 ........T............. 15403312
Reverse primer 1 GCGTTCAAAGACTCGATGATTC 22
Template 15403895 ...................... 15403874
product length = 605
Forward primer 1 CCTTATCACTTAGAGGAAGGAG 22
Template 15395374 ........T............. 15395395
Reverse primer 1 GCGTTCAAAGACTCGATGATTC 22
Template 15395978 ...................... 15395957
product length = 605
Forward primer 1 CCTTATCACTTAGAGGAAGGAG 22
Template 15385741 ........T............. 15385762
Reverse primer 1 GCGTTCAAAGACTCGATGATTC 22
Template 15386345 ...................... 15386324
product length = 605
Forward primer 1 CCTTATCACTTAGAGGAAGGAG 22
Template 15377636 ........T............. 15377657
Reverse primer 1 GCGTTCAAAGACTCGATGATTC 22
Template 15378240 ...................... 15378219
product length = 605
Forward primer 1 CCTTATCACTTAGAGGAAGGAG 22
Template 15367438 ........T............. 15367459
Reverse primer 1 GCGTTCAAAGACTCGATGATTC 22
Template 15368042 ...................... 15368021
product length = 605
Forward primer 1 CCTTATCACTTAGAGGAAGGAG 22
Template 15361646 ........T............. 15361667
Reverse primer 1 GCGTTCAAAGACTCGATGATTC 22
Template 15362250 ...................... 15362229
product length = 605
Forward primer 1 CCTTATCACTTAGAGGAAGGAG 22
Template 15352861 ........T............. 15352882
Reverse primer 1 GCGTTCAAAGACTCGATGATTC 22
Template 15353465 ...................... 15353444
product length = 605
Forward primer 1 CCTTATCACTTAGAGGAAGGAG 22
Template 15347716 ........T............. 15347737
Reverse primer 1 GCGTTCAAAGACTCGATGATTC 22
Template 15348320 ...................... 15348299
product length = 605
Forward primer 1 CCTTATCACTTAGAGGAAGGAG 22
Template 15337537 ........T............. 15337558
Reverse primer 1 GCGTTCAAAGACTCGATGATTC 22
Template 15338141 ...................... 15338120
product length = 605
Forward primer 1 CCTTATCACTTAGAGGAAGGAG 22
Template 15332599 ........T............. 15332620
Reverse primer 1 GCGTTCAAAGACTCGATGATTC 22
Template 15333203 ...................... 15333182
product length = 605
Forward primer 1 CCTTATCACTTAGAGGAAGGAG 22
Template 15322076 ........T............. 15322097
Reverse primer 1 GCGTTCAAAGACTCGATGATTC 22
Template 15322680 ...................... 15322659
product length = 632
Forward primer 1 CCTTATCACTTAGAGGAAGGAG 22
Template 15317535 ........T............. 15317556
Reverse primer 1 GCGTTCAAAGACTCGATGATTC 22
Template 15318166 ...................... 15318145
product length = 605
Forward primer 1 CCTTATCACTTAGAGGAAGGAG 22
Template 15307681 ........T............. 15307702
Reverse primer 1 GCGTTCAAAGACTCGATGATTC 22
Template 15308285 ...................... 15308264
product length = 605
Forward primer 1 CCTTATCACTTAGAGGAAGGAG 22
Template 15298261 ........T............. 15298282
Reverse primer 1 GCGTTCAAAGACTCGATGATTC 22
Template 15298865 ...................... 15298844
product length = 605
Forward primer 1 CCTTATCACTTAGAGGAAGGAG 22
Template 15279457 ........T............. 15279478
Reverse primer 1 GCGTTCAAAGACTCGATGATTC 22
Template 15280061 ...................... 15280040
product length = 605
Forward primer 1 CCTTATCACTTAGAGGAAGGAG 22
Template 15269264 ........T............. 15269285
Reverse primer 1 GCGTTCAAAGACTCGATGATTC 22
Template 15269868 ...................... 15269847
product length = 605
Forward primer 1 CCTTATCACTTAGAGGAAGGAG 22
Template 15263726 ........T............. 15263747
Reverse primer 1 GCGTTCAAAGACTCGATGATTC 22
Template 15264330 ...................... 15264309
product length = 605
Forward primer 1 CCTTATCACTTAGAGGAAGGAG 22
Template 15252598 ........T............. 15252619
Reverse primer 1 GCGTTCAAAGACTCGATGATTC 22
Template 15253202 ...................... 15253181
product length = 605
Forward primer 1 CCTTATCACTTAGAGGAAGGAG 22
Template 15243363 ........T............. 15243384
Reverse primer 1 GCGTTCAAAGACTCGATGATTC 22
Template 15243967 ...................... 15243946
product length = 605
Forward primer 1 CCTTATCACTTAGAGGAAGGAG 22
Template 15233506 ........T............. 15233527
Reverse primer 1 GCGTTCAAAGACTCGATGATTC 22
Template 15234110 ...................... 15234089
product length = 605
Forward primer 1 CCTTATCACTTAGAGGAAGGAG 22
Template 15221569 ........T............. 15221590
Reverse primer 1 GCGTTCAAAGACTCGATGATTC 22
Template 15222173 ...................... 15222152
product length = 605
Forward primer 1 CCTTATCACTTAGAGGAAGGAG 22
Template 15211377 ........T............. 15211398
Reverse primer 1 GCGTTCAAAGACTCGATGATTC 22
Template 15211981 ...................... 15211960
product length = 605
Forward primer 1 CCTTATCACTTAGAGGAAGGAG 22
Template 15201183 ........T............. 15201204
Reverse primer 1 GCGTTCAAAGACTCGATGATTC 22
Template 15201787 ...................... 15201766
product length = 605
Forward primer 1 CCTTATCACTTAGAGGAAGGAG 22
Template 15191071 ........T............. 15191092
Reverse primer 1 GCGTTCAAAGACTCGATGATTC 22
Template 15191675 ...................... 15191654
product length = 605
Forward primer 1 CCTTATCACTTAGAGGAAGGAG 22
Template 15180881 ........T............. 15180902
Reverse primer 1 GCGTTCAAAGACTCGATGATTC 22
Template 15181485 ...................... 15181464
product length = 605
Forward primer 1 CCTTATCACTTAGAGGAAGGAG 22
Template 15171156 ........T............. 15171177
Reverse primer 1 GCGTTCAAAGACTCGATGATTC 22
Template 15171760 ...................... 15171739
product length = 605
Forward primer 1 CCTTATCACTTAGAGGAAGGAG 22
Template 15160963 ........T............. 15160984
Reverse primer 1 GCGTTCAAAGACTCGATGATTC 22
Template 15161567 ...................... 15161546
product length = 605
Forward primer 1 CCTTATCACTTAGAGGAAGGAG 22
Template 15153336 ........T............. 15153357
Reverse primer 1 GCGTTCAAAGACTCGATGATTC 22
Template 15153940 ...................... 15153919
product length = 605
Forward primer 1 CCTTATCACTTAGAGGAAGGAG 22
Template 15144225 ........T............. 15144246
Reverse primer 1 GCGTTCAAAGACTCGATGATTC 22
Template 15144829 ...................... 15144808
product length = 605
Forward primer 1 CCTTATCACTTAGAGGAAGGAG 22
Template 15135442 ........T............. 15135463
Reverse primer 1 GCGTTCAAAGACTCGATGATTC 22
Template 15136046 ...................... 15136025
product length = 605
Forward primer 1 CCTTATCACTTAGAGGAAGGAG 22
Template 15126655 ........T............. 15126676
Reverse primer 1 GCGTTCAAAGACTCGATGATTC 22
Template 15127259 ...................... 15127238
product length = 605
Forward primer 1 CCTTATCACTTAGAGGAAGGAG 22
Template 15117872 ........T............. 15117893
Reverse primer 1 GCGTTCAAAGACTCGATGATTC 22
Template 15118476 ...................... 15118455
product length = 605
Forward primer 1 CCTTATCACTTAGAGGAAGGAG 22
Template 15107681 ........T............. 15107702
Reverse primer 1 GCGTTCAAAGACTCGATGATTC 22
Template 15108285 ...................... 15108264
product length = 606
Forward primer 1 CCTTATCACTTAGAGGAAGGAG 22
Template 15102559 ........T............. 15102580
Reverse primer 1 GCGTTCAAAGACTCGATGATTC 22
Template 15103164 ...................... 15103143
product length = 605
Forward primer 1 CCTTATCACTTAGAGGAAGGAG 22
Template 15092365 ........T............. 15092386
Reverse primer 1 GCGTTCAAAGACTCGATGATTC 22
Template 15092969 ...................... 15092948
product length = 605
Forward primer 1 CCTTATCACTTAGAGGAAGGAG 22
Template 15082261 ........T............. 15082282
Reverse primer 1 GCGTTCAAAGACTCGATGATTC 22
Template 15082865 ...................... 15082844
product length = 605
Forward primer 1 CCTTATCACTTAGAGGAAGGAG 22
Template 15072066 ........T............. 15072087
Reverse primer 1 GCGTTCAAAGACTCGATGATTC 22
Template 15072670 ...................... 15072649
product length = 605
Forward primer 1 CCTTATCACTTAGAGGAAGGAG 22
Template 15061871 ........T............. 15061892
Reverse primer 1 GCGTTCAAAGACTCGATGATTC 22
Template 15062475 ...................... 15062454
product length = 605
Forward primer 1 CCTTATCACTTAGAGGAAGGAG 22
Template 15051676 ........T............. 15051697
Reverse primer 1 GCGTTCAAAGACTCGATGATTC 22
Template 15052280 ...................... 15052259
product length = 605
Forward primer 1 CCTTATCACTTAGAGGAAGGAG 22
Template 15041481 ........T............. 15041502
Reverse primer 1 GCGTTCAAAGACTCGATGATTC 22
Template 15042085 ...................... 15042064
product length = 605
Forward primer 1 CCTTATCACTTAGAGGAAGGAG 22
Template 15030781 ........T............. 15030760
Reverse primer 1 GCGTTCAAAGACTCGATGATTC 22
Template 15030177 ...................... 15030198
product length = 605
Forward primer 1 CCTTATCACTTAGAGGAAGGAG 22
Template 15021291 ........T............. 15021270
Reverse primer 1 GCGTTCAAAGACTCGATGATTC 22
Template 15020687 ...................... 15020708
>OZ223694.1 Geodia macandrewii genome assembly, chromosome: 11
product length = 2592
Reverse primer 1 GCGTTCAAAGACTCGATGATTC 22
Template 2485605 ...................... 2485584
Reverse primer 1 GCGTTCAAAGACTCGATGATTC 22
Template 2483014 ...................... 2483035
>OZ262944.1 Loeskeobryum brevirostre genome assembly, chromosome: 10
product length = 447
Forward primer 1 CCTTATCACTTAGAGGAAGGAG 22
Template 28212785 ........T............. 28212806
Reverse primer 1 GCGTTCAAAGACTCGATGATTC 22
Template 28213231 ...................... 28213210
product length = 447
Forward primer 1 CCTTATCACTTAGAGGAAGGAG 22
Template 28201616 ........T............. 28201637
Reverse primer 1 GCGTTCAAAGACTCGATGATTC 22
Template 28202062 ...................... 28202041
product length = 447
Forward primer 1 CCTTATCACTTAGAGGAAGGAG 22
Template 28186555 ........T............. 28186576
Reverse primer 1 GCGTTCAAAGACTCGATGATTC 22
Template 28187001 ...................... 28186980
product length = 447
Forward primer 1 CCTTATCACTTAGAGGAAGGAG 22
Template 28175387 ........T............. 28175408
Reverse primer 1 GCGTTCAAAGACTCGATGATTC 22
Template 28175833 ...................... 28175812
product length = 447
Forward primer 1 CCTTATCACTTAGAGGAAGGAG 22
Template 28167642 ........T............. 28167663
Reverse primer 1 GCGTTCAAAGACTCGATGATTC 22
Template 28168088 ...................... 28168067
product length = 447
Forward primer 1 CCTTATCACTTAGAGGAAGGAG 22
Template 28156471 ........T............. 28156492
Reverse primer 1 GCGTTCAAAGACTCGATGATTC 22
Template 28156917 ...................... 28156896
product length = 447
Forward primer 1 CCTTATCACTTAGAGGAAGGAG 22
Template 28096890 ........T............. 28096911
Reverse primer 1 GCGTTCAAAGACTCGATGATTC 22
Template 28097336 ...................... 28097315
product length = 447
Forward primer 1 CCTTATCACTTAGAGGAAGGAG 22
Template 28083975 ........T............. 28083996
Reverse primer 1 GCGTTCAAAGACTCGATGATTC 22
Template 28084421 ...................... 28084400
product length = 447
Forward primer 1 CCTTATCACTTAGAGGAAGGAG 22
Template 27998497 ........T............. 27998518
Reverse primer 1 GCGTTCAAAGACTCGATGATTC 22
Template 27998943 ...................... 27998922
product length = 447
Forward primer 1 CCTTATCACTTAGAGGAAGGAG 22
Template 27987321 ........T............. 27987342
Reverse primer 1 GCGTTCAAAGACTCGATGATTC 22
Template 27987767 ...................... 27987746
product length = 447
Forward primer 1 CCTTATCACTTAGAGGAAGGAG 22
Template 27898769 ........T............. 27898790
Reverse primer 1 GCGTTCAAAGACTCGATGATTC 22
Template 27899215 ...................... 27899194
product length = 447
Forward primer 1 CCTTATCACTTAGAGGAAGGAG 22
Template 27889354 ........T............. 27889375
Reverse primer 1 GCGTTCAAAGACTCGATGATTC 22
Template 27889800 ...................... 27889779
product length = 447
Forward primer 1 CCTTATCACTTAGAGGAAGGAG 22
Template 28152298 ........T............. 28152277
Reverse primer 1 GCGTTCAAAGACTCGATGATTC 22
Template 28151852 ...................... 28151873
product length = 447
Forward primer 1 CCTTATCACTTAGAGGAAGGAG 22
Template 28140189 ........T............. 28140168
Reverse primer 1 GCGTTCAAAGACTCGATGATTC 22
Template 28139743 ...................... 28139764
product length = 447
Forward primer 1 CCTTATCACTTAGAGGAAGGAG 22
Template 28129018 ........T............. 28128997
Reverse primer 1 GCGTTCAAAGACTCGATGATTC 22
Template 28128572 ...................... 28128593
product length = 447
Forward primer 1 CCTTATCACTTAGAGGAAGGAG 22
Template 28116382 ........T............. 28116361
Reverse primer 1 GCGTTCAAAGACTCGATGATTC 22
Template 28115936 ...................... 28115957
product length = 447
Forward primer 1 CCTTATCACTTAGAGGAAGGAG 22
Template 28069755 ........T............. 28069734
Reverse primer 1 GCGTTCAAAGACTCGATGATTC 22
Template 28069309 ...................... 28069330
product length = 447
Forward primer 1 CCTTATCACTTAGAGGAAGGAG 22
Template 28057265 ........T............. 28057244
Reverse primer 1 GCGTTCAAAGACTCGATGATTC 22
Template 28056819 ...................... 28056840
product length = 447
Forward primer 1 CCTTATCACTTAGAGGAAGGAG 22
Template 28046092 ........T............. 28046071
Reverse primer 1 GCGTTCAAAGACTCGATGATTC 22
Template 28045646 ...................... 28045667
product length = 447
Forward primer 1 CCTTATCACTTAGAGGAAGGAG 22
Template 28033716 ........T............. 28033695
Reverse primer 1 GCGTTCAAAGACTCGATGATTC 22
Template 28033270 ...................... 28033291
product length = 447
Forward primer 1 CCTTATCACTTAGAGGAAGGAG 22
Template 28015550 ........T............. 28015529
Reverse primer 1 GCGTTCAAAGACTCGATGATTC 22
Template 28015104 ...................... 28015125
product length = 447
Forward primer 1 CCTTATCACTTAGAGGAAGGAG 22
Template 27979754 ........T............. 27979733
Reverse primer 1 GCGTTCAAAGACTCGATGATTC 22
Template 27979308 ...................... 27979329
product length = 447
Forward primer 1 CCTTATCACTTAGAGGAAGGAG 22
Template 27967103 ........T............. 27967082
Reverse primer 1 GCGTTCAAAGACTCGATGATTC 22
Template 27966657 ...................... 27966678
product length = 447
Forward primer 1 CCTTATCACTTAGAGGAAGGAG 22
Template 27955933 ........T............. 27955912
Reverse primer 1 GCGTTCAAAGACTCGATGATTC 22
Template 27955487 ...................... 27955508
product length = 447
Forward primer 1 CCTTATCACTTAGAGGAAGGAG 22
Template 27937568 ........T............. 27937547
Reverse primer 1 GCGTTCAAAGACTCGATGATTC 22
Template 27937122 ...................... 27937143
product length = 447
Forward primer 1 CCTTATCACTTAGAGGAAGGAG 22
Template 27922732 ........T............. 27922711
Reverse primer 1 GCGTTCAAAGACTCGATGATTC 22
Template 27922286 ...................... 27922307
product length = 447
Forward primer 1 CCTTATCACTTAGAGGAAGGAG 22
Template 27912633 ........T............. 27912612
Reverse primer 1 GCGTTCAAAGACTCGATGATTC 22
Template 27912187 ...................... 27912208
>LR722438.1 XXX
product length = 459
Forward primer 1 CCTTATCACTTAGAGGAAGGAG 22
Template 6999 ........T............. 7020
Reverse primer 1 GCGTTCAAAGACTCGATGATTC 22
Template 7457 ...................... 7436
product length = 459
Forward primer 1 CCTTATCACTTAGAGGAAGGAG 22
Template 16437 ........T............. 16416
Reverse primer 1 GCGTTCAAAGACTCGATGATTC 22
Template 15979 ...................... 16000
>OZ260450.1 Betula pendula genome assembly, chromosome: 6
product length = 396
Forward primer 1 CCTTATCACTTAGAGGAAGGAG 22
Template 16456834 ........T............. 16456855
Reverse primer 1 GCGTTCAAAGACTCGATGATTC 22
Template 16457229 ...................... 16457208
product length = 396
Forward primer 1 CCTTATCACTTAGAGGAAGGAG 22
Template 16446788 ........T............. 16446809
Reverse primer 1 GCGTTCAAAGACTCGATGATTC 22
Template 16447183 ...................... 16447162
product length = 396
Forward primer 1 CCTTATCACTTAGAGGAAGGAG 22
Template 16436742 ........T............. 16436763
Reverse primer 1 GCGTTCAAAGACTCGATGATTC 22
Template 16437137 ...................... 16437116
product length = 396
Forward primer 1 CCTTATCACTTAGAGGAAGGAG 22
Template 16426696 ........T............. 16426717
Reverse primer 1 GCGTTCAAAGACTCGATGATTC 22
Template 16427091 ...................... 16427070
product length = 396
Forward primer 1 CCTTATCACTTAGAGGAAGGAG 22
Template 16419254 ........T............. 16419275
Reverse primer 1 GCGTTCAAAGACTCGATGATTC 22
Template 16419649 ...................... 16419628
product length = 396
Forward primer 1 CCTTATCACTTAGAGGAAGGAG 22
Template 16409209 ........T............. 16409230
Reverse primer 1 GCGTTCAAAGACTCGATGATTC 22
Template 16409604 ...................... 16409583
product length = 396
Forward primer 1 CCTTATCACTTAGAGGAAGGAG 22
Template 16399164 ........T............. 16399185
Reverse primer 1 GCGTTCAAAGACTCGATGATTC 22
Template 16399559 ...................... 16399538
product length = 396
Forward primer 1 CCTTATCACTTAGAGGAAGGAG 22
Template 16389119 ........T............. 16389140
Reverse primer 1 GCGTTCAAAGACTCGATGATTC 22
Template 16389514 ...................... 16389493
product length = 391
Forward primer 1 CCTTATCACTTAGAGGAAGGAG 22
Template 16384285 ........T............. 16384306
Reverse primer 1 GCGTTCAAAGACTCGATGATTC 22
Template 16384675 ...................... 16384654
product length = 396
Forward primer 1 CCTTATCACTTAGAGGAAGGAG 22
Template 16373757 ........T............. 16373778
Reverse primer 1 GCGTTCAAAGACTCGATGATTC 22
Template 16374152 ...................... 16374131
product length = 396
Forward primer 1 CCTTATCACTTAGAGGAAGGAG 22
Template 16363131 ........T............. 16363152
Reverse primer 1 GCGTTCAAAGACTCGATGATTC 22
Template 16363526 ...................... 16363505
product length = 396
Forward primer 1 CCTTATCACTTAGAGGAAGGAG 22
Template 16352602 ........T............. 16352623
Reverse primer 1 GCGTTCAAAGACTCGATGATTC 22
Template 16352997 ...................... 16352976
product length = 404
Forward primer 1 CCTTATCACTTAGAGGAAGGAG 22
Template 16343063 ........T............. 16343084
Reverse primer 1 GCGTTCAAAGACTCGATGATTC 22
Template 16343466 ...................... 16343445
product length = 396
Forward primer 1 CCTTATCACTTAGAGGAAGGAG 22
Template 16332459 ........T............. 16332480
Reverse primer 1 GCGTTCAAAGACTCGATGATTC 22
Template 16332854 ...................... 16332833
product length = 396
Forward primer 1 CCTTATCACTTAGAGGAAGGAG 22
Template 16321787 ........T............. 16321808
Reverse primer 1 GCGTTCAAAGACTCGATGATTC 22
Template 16322182 ...................... 16322161
product length = 396
Forward primer 1 CCTTATCACTTAGAGGAAGGAG 22
Template 16311171 ........T............. 16311192
Reverse primer 1 GCGTTCAAAGACTCGATGATTC 22
Template 16311566 ...................... 16311545
product length = 396
Forward primer 1 CCTTATCACTTAGAGGAAGGAG 22
Template 16299895 ........T............. 16299916
Reverse primer 1 GCGTTCAAAGACTCGATGATTC 22
Template 16300290 ...................... 16300269
product length = 396
Forward primer 1 CCTTATCACTTAGAGGAAGGAG 22
Template 16289364 ........T............. 16289385
Reverse primer 1 GCGTTCAAAGACTCGATGATTC 22
Template 16289759 ...................... 16289738
product length = 396
Forward primer 1 CCTTATCACTTAGAGGAAGGAG 22
Template 16278832 ........T............. 16278853
Reverse primer 1 GCGTTCAAAGACTCGATGATTC 22
Template 16279227 ...................... 16279206
product length = 396
Forward primer 1 CCTTATCACTTAGAGGAAGGAG 22
Template 16268305 ........T............. 16268326
Reverse primer 1 GCGTTCAAAGACTCGATGATTC 22
Template 16268700 ...................... 16268679
product length = 395
Forward primer 1 CCTTATCACTTAGAGGAAGGAG 22
Template 16207495 ........T............. 16207516
Reverse primer 1 GCGTTCAAAGACTCGATGATTC 22
Template 16207889 ...................... 16207868
product length = 396
Forward primer 1 CCTTATCACTTAGAGGAAGGAG 22
Template 16196970 ........T............. 16196991
Reverse primer 1 GCGTTCAAAGACTCGATGATTC 22
Template 16197365 ...................... 16197344
product length = 396
Forward primer 1 CCTTATCACTTAGAGGAAGGAG 22
Template 16186439 ........T............. 16186460
Reverse primer 1 GCGTTCAAAGACTCGATGATTC 22
Template 16186834 ...................... 16186813
product length = 396
Forward primer 1 CCTTATCACTTAGAGGAAGGAG 22
Template 16175910 ........T............. 16175931
Reverse primer 1 GCGTTCAAAGACTCGATGATTC 22
Template 16176305 ...................... 16176284
product length = 395
Forward primer 1 CCTTATCACTTAGAGGAAGGAG 22
Template 16165329 ........T............. 16165350
Reverse primer 1 GCGTTCAAAGACTCGATGATTC 22
Template 16165723 ...................... 16165702
product length = 396
Forward primer 1 CCTTATCACTTAGAGGAAGGAG 22
Template 16154811 ........T............. 16154832
Reverse primer 1 GCGTTCAAAGACTCGATGATTC 22
Template 16155206 ...................... 16155185
product length = 3766
Forward primer 1 CCTTATCACTTAGAGGAAGGAG 22
Template 16151441 ........T............. 16151462
Reverse primer 1 GCGTTCAAAGACTCGATGATTC 22
Template 16155206 ...................... 16155185
product length = 396
Forward primer 1 CCTTATCACTTAGAGGAAGGAG 22
Template 16151441 ........T............. 16151462
Reverse primer 1 GCGTTCAAAGACTCGATGATTC 22
Template 16151836 ...................... 16151815
product length = 396
Forward primer 1 CCTTATCACTTAGAGGAAGGAG 22
Template 16140646 ........T............. 16140667
Reverse primer 1 GCGTTCAAAGACTCGATGATTC 22
Template 16141041 ...................... 16141020
product length = 396
Forward primer 1 CCTTATCACTTAGAGGAAGGAG 22
Template 16129850 ........T............. 16129871
Reverse primer 1 GCGTTCAAAGACTCGATGATTC 22
Template 16130245 ...................... 16130224
product length = 396
Forward primer 1 CCTTATCACTTAGAGGAAGGAG 22
Template 16119054 ........T............. 16119075
Reverse primer 1 GCGTTCAAAGACTCGATGATTC 22
Template 16119449 ...................... 16119428
product length = 396
Forward primer 1 CCTTATCACTTAGAGGAAGGAG 22
Template 16107872 ........T............. 16107893
Reverse primer 1 GCGTTCAAAGACTCGATGATTC 22
Template 16108267 ...................... 16108246
product length = 396
Forward primer 1 CCTTATCACTTAGAGGAAGGAG 22
Template 16097076 ........T............. 16097097
Reverse primer 1 GCGTTCAAAGACTCGATGATTC 22
Template 16097471 ...................... 16097450
product length = 396
Forward primer 1 CCTTATCACTTAGAGGAAGGAG 22
Template 16085619 ........T............. 16085640
Reverse primer 1 GCGTTCAAAGACTCGATGATTC 22
Template 16086014 ...................... 16085993
product length = 396
Forward primer 1 CCTTATCACTTAGAGGAAGGAG 22
Template 16074995 ........T............. 16075016
Reverse primer 1 GCGTTCAAAGACTCGATGATTC 22
Template 16075390 ...................... 16075369
product length = 397
Forward primer 1 CCTTATCACTTAGAGGAAGGAG 22
Template 16064396 ........T............. 16064417
Reverse primer 1 GCGTTCAAAGACTCGATGATTC 22
Template 16064792 ...................... 16064771
product length = 396
Forward primer 1 CCTTATCACTTAGAGGAAGGAG 22
Template 16053781 ........T............. 16053802
Reverse primer 1 GCGTTCAAAGACTCGATGATTC 22
Template 16054176 ...................... 16054155
product length = 396
Forward primer 1 CCTTATCACTTAGAGGAAGGAG 22
Template 16047408 ........T............. 16047429
Reverse primer 1 GCGTTCAAAGACTCGATGATTC 22
Template 16047803 ...................... 16047782
product length = 396
Forward primer 1 CCTTATCACTTAGAGGAAGGAG 22
Template 16037002 ........T............. 16037023
Reverse primer 1 GCGTTCAAAGACTCGATGATTC 22
Template 16037397 ...................... 16037376
product length = 396
Forward primer 1 CCTTATCACTTAGAGGAAGGAG 22
Template 16026595 ........T............. 16026616
Reverse primer 1 GCGTTCAAAGACTCGATGATTC 22
Template 16026990 ...................... 16026969
product length = 396
Forward primer 1 CCTTATCACTTAGAGGAAGGAG 22
Template 16016189 ........T............. 16016210
Reverse primer 1 GCGTTCAAAGACTCGATGATTC 22
Template 16016584 ...................... 16016563
product length = 396
Forward primer 1 CCTTATCACTTAGAGGAAGGAG 22
Template 16005783 ........T............. 16005804
Reverse primer 1 GCGTTCAAAGACTCGATGATTC 22
Template 16006178 ...................... 16006157
product length = 396
Forward primer 1 CCTTATCACTTAGAGGAAGGAG 22
Template 15995377 ........T............. 15995398
Reverse primer 1 GCGTTCAAAGACTCGATGATTC 22
Template 15995772 ...................... 15995751
product length = 3523
Forward primer 1 CCTTATCACTTAGAGGAAGGAG 22
Template 15992250 ........T............. 15992271
Reverse primer 1 GCGTTCAAAGACTCGATGATTC 22
Template 15995772 ...................... 15995751
product length = 396
Forward primer 1 CCTTATCACTTAGAGGAAGGAG 22
Template 15992250 ........T............. 15992271
Reverse primer 1 GCGTTCAAAGACTCGATGATTC 22
Template 15992645 ...................... 15992624
product length = 396
Forward primer 1 CCTTATCACTTAGAGGAAGGAG 22
Template 15981635 ........T............. 15981656
Reverse primer 1 GCGTTCAAAGACTCGATGATTC 22
Template 15982030 ...................... 15982009
product length = 396
Forward primer 1 CCTTATCACTTAGAGGAAGGAG 22
Template 15971019 ........T............. 15971040
Reverse primer 1 GCGTTCAAAGACTCGATGATTC 22
Template 15971414 ...................... 15971393
product length = 396
Forward primer 1 CCTTATCACTTAGAGGAAGGAG 22
Template 15960403 ........T............. 15960424
Reverse primer 1 GCGTTCAAAGACTCGATGATTC 22
Template 15960798 ...................... 15960777
product length = 396
Forward primer 1 CCTTATCACTTAGAGGAAGGAG 22
Template 15949787 ........T............. 15949808
Reverse primer 1 GCGTTCAAAGACTCGATGATTC 22
Template 15950182 ...................... 15950161
product length = 396
Forward primer 1 CCTTATCACTTAGAGGAAGGAG 22
Template 15943026 ........T............. 15943047
Reverse primer 1 GCGTTCAAAGACTCGATGATTC 22
Template 15943421 ...................... 15943400
product length = 396
Forward primer 1 CCTTATCACTTAGAGGAAGGAG 22
Template 15932410 ........T............. 15932431
Reverse primer 1 GCGTTCAAAGACTCGATGATTC 22
Template 15932805 ...................... 15932784
product length = 396
Forward primer 1 CCTTATCACTTAGAGGAAGGAG 22
Template 15921795 ........T............. 15921816
Reverse primer 1 GCGTTCAAAGACTCGATGATTC 22
Template 15922190 ...................... 15922169
product length = 396
Forward primer 1 CCTTATCACTTAGAGGAAGGAG 22
Template 15910817 ........T............. 15910838
Reverse primer 1 GCGTTCAAAGACTCGATGATTC 22
Template 15911212 ...................... 15911191
product length = 396
Forward primer 1 CCTTATCACTTAGAGGAAGGAG 22
Template 15804724 ........T............. 15804745
Reverse primer 1 GCGTTCAAAGACTCGATGATTC 22
Template 15805119 ...................... 15805098
product length = 396
Forward primer 1 CCTTATCACTTAGAGGAAGGAG 22
Template 15793929 ........T............. 15793950
Reverse primer 1 GCGTTCAAAGACTCGATGATTC 22
Template 15794324 ...................... 15794303
product length = 396
Forward primer 1 CCTTATCACTTAGAGGAAGGAG 22
Template 15783133 ........T............. 15783154
Reverse primer 1 GCGTTCAAAGACTCGATGATTC 22
Template 15783528 ...................... 15783507
product length = 396
Forward primer 1 CCTTATCACTTAGAGGAAGGAG 22
Template 15771825 ........T............. 15771846
Reverse primer 1 GCGTTCAAAGACTCGATGATTC 22
Template 15772220 ...................... 15772199
product length = 396
Forward primer 1 CCTTATCACTTAGAGGAAGGAG 22
Template 15761294 ........T............. 15761315
Reverse primer 1 GCGTTCAAAGACTCGATGATTC 22
Template 15761689 ...................... 15761668
product length = 396
Forward primer 1 CCTTATCACTTAGAGGAAGGAG 22
Template 15750762 ........T............. 15750783
Reverse primer 1 GCGTTCAAAGACTCGATGATTC 22
Template 15751157 ...................... 15751136
product length = 396
Forward primer 1 CCTTATCACTTAGAGGAAGGAG 22
Template 15740231 ........T............. 15740252
Reverse primer 1 GCGTTCAAAGACTCGATGATTC 22
Template 15740626 ...................... 15740605
product length = 396
Forward primer 1 CCTTATCACTTAGAGGAAGGAG 22
Template 15729700 ........T............. 15729721
Reverse primer 1 GCGTTCAAAGACTCGATGATTC 22
Template 15730095 ...................... 15730074
product length = 396
Forward primer 1 CCTTATCACTTAGAGGAAGGAG 22
Template 15705328 ........T............. 15705349
Reverse primer 1 GCGTTCAAAGACTCGATGATTC 22
Template 15705723 ...................... 15705702
product length = 396
Forward primer 1 CCTTATCACTTAGAGGAAGGAG 22
Template 15695284 ........T............. 15695305
Reverse primer 1 GCGTTCAAAGACTCGATGATTC 22
Template 15695679 ...................... 15695658
product length = 395
Forward primer 1 CCTTATCACTTAGAGGAAGGAG 22
Template 15685239 ........T............. 15685260
Reverse primer 1 GCGTTCAAAGACTCGATGATTC 22
Template 15685633 ...................... 15685612
product length = 396
Forward primer 1 CCTTATCACTTAGAGGAAGGAG 22
Template 15675195 ........T............. 15675216
Reverse primer 1 GCGTTCAAAGACTCGATGATTC 22
Template 15675590 ...................... 15675569
product length = 396
Forward primer 1 CCTTATCACTTAGAGGAAGGAG 22
Template 15665149 ........T............. 15665170
Reverse primer 1 GCGTTCAAAGACTCGATGATTC 22
Template 15665544 ...................... 15665523
product length = 396
Forward primer 1 CCTTATCACTTAGAGGAAGGAG 22
Template 15655103 ........T............. 15655124
Reverse primer 1 GCGTTCAAAGACTCGATGATTC 22
Template 15655498 ...................... 15655477
product length = 396
Forward primer 1 CCTTATCACTTAGAGGAAGGAG 22
Template 15645098 ........T............. 15645119
Reverse primer 1 GCGTTCAAAGACTCGATGATTC 22
Template 15645493 ...................... 15645472
product length = 396
Forward primer 1 CCTTATCACTTAGAGGAAGGAG 22
Template 15489839 ........T............. 15489860
Reverse primer 1 GCGTTCAAAGACTCGATGATTC 22
Template 15490234 ...................... 15490213
product length = 396
Forward primer 1 CCTTATCACTTAGAGGAAGGAG 22
Template 15479432 ........T............. 15479453
Reverse primer 1 GCGTTCAAAGACTCGATGATTC 22
Template 15479827 ...................... 15479806
product length = 396
Forward primer 1 CCTTATCACTTAGAGGAAGGAG 22
Template 15469024 ........T............. 15469045
Reverse primer 1 GCGTTCAAAGACTCGATGATTC 22
Template 15469419 ...................... 15469398
product length = 396
Forward primer 1 CCTTATCACTTAGAGGAAGGAG 22
Template 15458616 ........T............. 15458637
Reverse primer 1 GCGTTCAAAGACTCGATGATTC 22
Template 15459011 ...................... 15458990
product length = 396
Forward primer 1 CCTTATCACTTAGAGGAAGGAG 22
Template 15448208 ........T............. 15448229
Reverse primer 1 GCGTTCAAAGACTCGATGATTC 22
Template 15448603 ...................... 15448582
product length = 396
Forward primer 1 CCTTATCACTTAGAGGAAGGAG 22
Template 15437801 ........T............. 15437822
Reverse primer 1 GCGTTCAAAGACTCGATGATTC 22
Template 15438196 ...................... 15438175
product length = 396
Forward primer 1 CCTTATCACTTAGAGGAAGGAG 22
Template 15427395 ........T............. 15427416
Reverse primer 1 GCGTTCAAAGACTCGATGATTC 22
Template 15427790 ...................... 15427769
product length = 396
Forward primer 1 CCTTATCACTTAGAGGAAGGAG 22
Template 15416989 ........T............. 15417010
Reverse primer 1 GCGTTCAAAGACTCGATGATTC 22
Template 15417384 ...................... 15417363
product length = 397
Forward primer 1 CCTTATCACTTAGAGGAAGGAG 22
Template 15406583 ........T............. 15406604
Reverse primer 1 GCGTTCAAAGACTCGATGATTC 22
Template 15406979 ...................... 15406958
product length = 396
Forward primer 1 CCTTATCACTTAGAGGAAGGAG 22
Template 15396617 ........T............. 15396638
Reverse primer 1 GCGTTCAAAGACTCGATGATTC 22
Template 15397012 ...................... 15396991
product length = 396
Forward primer 1 CCTTATCACTTAGAGGAAGGAG 22
Template 15385821 ........T............. 15385842
Reverse primer 1 GCGTTCAAAGACTCGATGATTC 22
Template 15386216 ...................... 15386195
product length = 396
Forward primer 1 CCTTATCACTTAGAGGAAGGAG 22
Template 15375025 ........T............. 15375046
Reverse primer 1 GCGTTCAAAGACTCGATGATTC 22
Template 15375420 ...................... 15375399
product length = 396
Forward primer 1 CCTTATCACTTAGAGGAAGGAG 22
Template 15364229 ........T............. 15364250
Reverse primer 1 GCGTTCAAAGACTCGATGATTC 22
Template 15364624 ...................... 15364603
product length = 396
Forward primer 1 CCTTATCACTTAGAGGAAGGAG 22
Template 15353433 ........T............. 15353454
Reverse primer 1 GCGTTCAAAGACTCGATGATTC 22
Template 15353828 ...................... 15353807
product length = 396
Forward primer 1 CCTTATCACTTAGAGGAAGGAG 22
Template 15342637 ........T............. 15342658
Reverse primer 1 GCGTTCAAAGACTCGATGATTC 22
Template 15343032 ...................... 15343011
product length = 396
Forward primer 1 CCTTATCACTTAGAGGAAGGAG 22
Template 15331841 ........T............. 15331862
Reverse primer 1 GCGTTCAAAGACTCGATGATTC 22
Template 15332236 ...................... 15332215
product length = 396
Forward primer 1 CCTTATCACTTAGAGGAAGGAG 22
Template 15321045 ........T............. 15321066
Reverse primer 1 GCGTTCAAAGACTCGATGATTC 22
Template 15321440 ...................... 15321419
product length = 396
Forward primer 1 CCTTATCACTTAGAGGAAGGAG 22
Template 15310249 ........T............. 15310270
Reverse primer 1 GCGTTCAAAGACTCGATGATTC 22
Template 15310644 ...................... 15310623
product length = 396
Forward primer 1 CCTTATCACTTAGAGGAAGGAG 22
Template 15299486 ........T............. 15299507
Reverse primer 1 GCGTTCAAAGACTCGATGATTC 22
Template 15299881 ...................... 15299860
product length = 396
Forward primer 1 CCTTATCACTTAGAGGAAGGAG 22
Template 15288955 ........T............. 15288976
Reverse primer 1 GCGTTCAAAGACTCGATGATTC 22
Template 15289350 ...................... 15289329
product length = 396
Forward primer 1 CCTTATCACTTAGAGGAAGGAG 22
Template 15278422 ........T............. 15278443
Reverse primer 1 GCGTTCAAAGACTCGATGATTC 22
Template 15278817 ...................... 15278796
product length = 396
Forward primer 1 CCTTATCACTTAGAGGAAGGAG 22
Template 15267891 ........T............. 15267912
Reverse primer 1 GCGTTCAAAGACTCGATGATTC 22
Template 15268286 ...................... 15268265
product length = 396
Forward primer 1 CCTTATCACTTAGAGGAAGGAG 22
Template 15257360 ........T............. 15257381
Reverse primer 1 GCGTTCAAAGACTCGATGATTC 22
Template 15257755 ...................... 15257734
product length = 396
Forward primer 1 CCTTATCACTTAGAGGAAGGAG 22
Template 15246829 ........T............. 15246850
Reverse primer 1 GCGTTCAAAGACTCGATGATTC 22
Template 15247224 ...................... 15247203
product length = 396
Forward primer 1 CCTTATCACTTAGAGGAAGGAG 22
Template 15236299 ........T............. 15236320
Reverse primer 1 GCGTTCAAAGACTCGATGATTC 22
Template 15236694 ...................... 15236673
product length = 396
Forward primer 1 CCTTATCACTTAGAGGAAGGAG 22
Template 15225768 ........T............. 15225789
Reverse primer 1 GCGTTCAAAGACTCGATGATTC 22
Template 15226163 ...................... 15226142
product length = 396
Forward primer 1 CCTTATCACTTAGAGGAAGGAG 22
Template 15215238 ........T............. 15215259
Reverse primer 1 GCGTTCAAAGACTCGATGATTC 22
Template 15215633 ...................... 15215612
product length = 396
Forward primer 1 CCTTATCACTTAGAGGAAGGAG 22
Template 15204763 ........T............. 15204784
Reverse primer 1 GCGTTCAAAGACTCGATGATTC 22
Template 15205158 ...................... 15205137
product length = 396
Forward primer 1 CCTTATCACTTAGAGGAAGGAG 22
Template 15194232 ........T............. 15194253
Reverse primer 1 GCGTTCAAAGACTCGATGATTC 22
Template 15194627 ...................... 15194606
product length = 396
Forward primer 1 CCTTATCACTTAGAGGAAGGAG 22
Template 15177570 ........T............. 15177591
Reverse primer 1 GCGTTCAAAGACTCGATGATTC 22
Template 15177965 ...................... 15177944
product length = 396
Forward primer 1 CCTTATCACTTAGAGGAAGGAG 22
Template 15167039 ........T............. 15167060
Reverse primer 1 GCGTTCAAAGACTCGATGATTC 22
Template 15167434 ...................... 15167413
product length = 396
Forward primer 1 CCTTATCACTTAGAGGAAGGAG 22
Template 15156508 ........T............. 15156529
Reverse primer 1 GCGTTCAAAGACTCGATGATTC 22
Template 15156903 ...................... 15156882
product length = 396
Forward primer 1 CCTTATCACTTAGAGGAAGGAG 22
Template 15144443 ........T............. 15144464
Reverse primer 1 GCGTTCAAAGACTCGATGATTC 22
Template 15144838 ...................... 15144817
>OZ260446.1 Betula pendula genome assembly, chromosome: 2
product length = 396
Forward primer 1 CCTTATCACTTAGAGGAAGGAG 22
Template 15011640 ........T............. 15011661
Reverse primer 1 GCGTTCAAAGACTCGATGATTC 22
Template 15012035 ...................... 15012014
product length = 396
Forward primer 1 CCTTATCACTTAGAGGAAGGAG 22
Template 15001110 ........T............. 15001131
Reverse primer 1 GCGTTCAAAGACTCGATGATTC 22
Template 15001505 ...................... 15001484
product length = 396
Forward primer 1 CCTTATCACTTAGAGGAAGGAG 22
Template 14990579 ........T............. 14990600
Reverse primer 1 GCGTTCAAAGACTCGATGATTC 22
Template 14990974 ...................... 14990953
product length = 396
Forward primer 1 CCTTATCACTTAGAGGAAGGAG 22
Template 14980048 ........T............. 14980069
Reverse primer 1 GCGTTCAAAGACTCGATGATTC 22
Template 14980443 ...................... 14980422
product length = 396
Forward primer 1 CCTTATCACTTAGAGGAAGGAG 22
Template 14969934 ........T............. 14969955
Reverse primer 1 GCGTTCAAAGACTCGATGATTC 22
Template 14970329 ...................... 14970308
product length = 396
Forward primer 1 CCTTATCACTTAGAGGAAGGAG 22
Template 14959405 ........T............. 14959426
Reverse primer 1 GCGTTCAAAGACTCGATGATTC 22
Template 14959800 ...................... 14959779
product length = 396
Forward primer 1 CCTTATCACTTAGAGGAAGGAG 22
Template 14948875 ........T............. 14948896
Reverse primer 1 GCGTTCAAAGACTCGATGATTC 22
Template 14949270 ...................... 14949249
product length = 396
Forward primer 1 CCTTATCACTTAGAGGAAGGAG 22
Template 14936330 ........T............. 14936351
Reverse primer 1 GCGTTCAAAGACTCGATGATTC 22
Template 14936725 ...................... 14936704
product length = 396
Forward primer 1 CCTTATCACTTAGAGGAAGGAG 22
Template 14925799 ........T............. 14925820
Reverse primer 1 GCGTTCAAAGACTCGATGATTC 22
Template 14926194 ...................... 14926173
product length = 396
Forward primer 1 CCTTATCACTTAGAGGAAGGAG 22
Template 14915269 ........T............. 14915290
Reverse primer 1 GCGTTCAAAGACTCGATGATTC 22
Template 14915664 ...................... 14915643
product length = 396
Forward primer 1 CCTTATCACTTAGAGGAAGGAG 22
Template 14899098 ........T............. 14899119
Reverse primer 1 GCGTTCAAAGACTCGATGATTC 22
Template 14899493 ...................... 14899472
product length = 396
Forward primer 1 CCTTATCACTTAGAGGAAGGAG 22
Template 14888483 ........T............. 14888504
Reverse primer 1 GCGTTCAAAGACTCGATGATTC 22
Template 14888878 ...................... 14888857
product length = 396
Forward primer 1 CCTTATCACTTAGAGGAAGGAG 22
Template 14877867 ........T............. 14877888
Reverse primer 1 GCGTTCAAAGACTCGATGATTC 22
Template 14878262 ...................... 14878241
product length = 396
Forward primer 1 CCTTATCACTTAGAGGAAGGAG 22
Template 14867251 ........T............. 14867272
Reverse primer 1 GCGTTCAAAGACTCGATGATTC 22
Template 14867646 ...................... 14867625
product length = 396
Forward primer 1 CCTTATCACTTAGAGGAAGGAG 22
Template 14856635 ........T............. 14856656
Reverse primer 1 GCGTTCAAAGACTCGATGATTC 22
Template 14857030 ...................... 14857009
product length = 396
[truncated: 4,080 more rows]

## Sheet: ITS-p3,ITS-u4
Download primer pairs
[truncated: 26 more rows]

[truncated: 8 more sheets: 23S,4.5S; 5S, 16S, petB, petD, rpl23,rpl2.l, rpl2 intron, rpoC1 intron, trnK intron, trnE-UUC,trnT-GUU]
